# Supplementary material for: Inhibition of the eukaryotic initiation factor-2α kinase PERK decreases risk of autoimmune diabetes in mice
Source: J Clin Invest. 2024 Jun 18;134(16):e176136. doi: 10.1172/JCI176136 (PMC11324307; doi:10.1172/JCI176136)
Supplement: Supporting data values [file jci-134-176136-s106.xlsx]

## Sheet: Fig 1B
4w	8w	15w
-4.2	-2.09	4.14

## Sheet: Fig 1D
8w	14w	16w
-3.96	-3.8	4.45

## Sheet: Fig 1F
CD1	NSG	NOD
0.435772	1.7108	1.72834
0.749659	1.63497	1.27055
0.790081	1.442	2.43423

## Sheet: Fig 1H
CD1	NSG	NOD
1.05396	4.5125	2.72725
3.34343	4.2559	3.80943
1.93922	3.2514	3.72268
1.87969	7.6041	3.50414
2.93559	5.5541	2.25461
4.24364	6.0424	3.26842
2.64962	5.338	3.92785
1.98307	3.1941	2.14802
1.90104	3.8539	2.72488
3.53735	3.7428	2.36319
4.58982	4.4487	2.53793
3.07442	7.3662	2.78173
2.20247	6.708	3.55685
1.60891	6.2723	2.86462
2.36083	6.4384	5.23603
1.96334	5.5993	4.40234
4.03253	6.4941	6.15412
2.79061	4.6731	3.89193
1.38639	5.7822	4.21992
1.25609	3.3763	3.10816
3.38588	3.3588	1.75145
2.61236	3.3611	4.03281
2.22685	4.223	3.51635
2.98145	4.7157	3.45341
2.45634	3.7183	2.16535
2.38365	2.33599	2.4996
1.88624		3.4995
1.97726		3.39976
2.36945		2.59152
2.00163		4.80704
1.87801		4.57093
3.27514		3.23055
2.9079

## Sheet: Fig 1J
CD1	NSG	NOD
1	0.551063	0.608778
1	0.553663	0.370055
1	0.308055	0.267741

## Sheet: Fig 1L
CD1	NSG	NOD
1	5.27	15.848
1	2.2549	1.711
1	2.1524	5.1051
1	1.2081	5.9708

## Sheet: Fig 1N
Veh	Veh+PIC	PERKi+PIC	ISRIB+PIC
1	0.4271	0.5213	0.665
1	0.27942	0.3915	0.64205
1	0.39811	0.4991	0.6356

## Sheet: Fig 1O
Vehicle			Vehicle+PIC			HC-5770+PIC			ISRIB+PIC
Distance(mm)	Absorbance		Distance(mm)	Absorbance		Distance(mm)	Absorbance		Distance(mm)	Absorbance
10.11	0.127491		9.03	0.137889		10.05	0.128116		10.05	0.118721
10.17	0.126548		9.09	0.136804		10.11	0.127147		10.11	0.118224
10.23	0.125641		9.15	0.135783		10.19	0.127011		10.17	0.117618
10.29	0.12481		9.21	0.13489		10.23	0.126109		10.23	0.117032
10.35	0.12402		9.27	0.133999		10.29	0.124609		10.29	0.116554
10.41	0.12334		9.33	0.132873		10.35	0.123869		10.35	0.116073
10.47	0.122655		9.39	0.131601		10.41	0.123169		10.42	0.116004
10.53	0.122121		9.45	0.130309		10.47	0.122432		10.47	0.115466
10.59	0.121555		9.51	0.12904		10.53	0.121743		10.53	0.114602
10.65	0.121008		9.51	0.128932		10.59	0.121099		10.59	0.114161
10.71	0.120821		9.57	0.127676		10.65	0.120519		10.65	0.113746
10.77	0.120276		9.63	0.126442		10.71	0.119897		10.71	0.113351
10.83	0.119855		9.69	0.125335		10.77	0.119302		10.77	0.11288
10.89	0.119502		9.75	0.124194		10.83	0.118683		10.83	0.112468
10.97	0.119452		9.81	0.12324		10.89	0.118092		10.89	0.112095
11.01	0.119028		9.87	0.122367		10.95	0.117565		10.95	0.111724
11.07	0.118284		9.93	0.121403		11.01	0.117059		11.01	0.111378
11.13	0.117851		9.99	0.120614		11.07	0.116508		11.07	0.1111
11.19	0.117567		10.05	0.119905		11.13	0.115997		11.13	0.11075
11.25	0.116895		10.11	0.119254		11.19	0.115482		11.19	0.110459
11.31	0.116409		10.17	0.118564		11.25	0.115023		11.25	0.110147
11.37	0.115916		10.23	0.117917		11.31	0.11461		11.31	0.10986
11.43	0.115408		10.29	0.117333		11.37	0.114231		11.37	0.109569
11.49	0.114972		10.35	0.116699		11.43	0.113769		11.43	0.109304
11.55	0.114561		10.41	0.116153		11.49	0.113303		11.49	0.10904
11.61	0.11425		10.47	0.11568		11.55	0.113253		11.55	0.108753
11.67	0.113917		10.53	0.115104		11.61	0.11268		11.61	0.108492
11.73	0.113626		10.59	0.114632		11.67	0.112131		11.67	0.1083
11.79	0.113302		10.65	0.114222		11.73	0.111765		11.73	0.108035
11.85	0.113023		10.71	0.113838		11.79	0.11137		11.79	0.107816
11.92	0.112994		10.77	0.113432		11.85	0.111002		11.85	0.107566
11.97	0.112622		10.83	0.113095		11.91	0.110682		11.91	0.107365
12.03	0.112207		10.89	0.112849		11.97	0.110379		11.97	0.107131
12.09	0.111982		10.95	0.112592		12.03	0.110081		12.03	0.106887
12.15	0.111736		11.01	0.112307		12.09	0.109789		12.09	0.106663
12.21	0.111524		11.07	0.112102		12.15	0.109479		12.15	0.106445
12.27	0.111284		11.13	0.111794		12.21	0.109309		12.21	0.106201
12.33	0.111063		11.19	0.11151		12.27	0.109101		12.27	0.105997
12.39	0.110816		11.25	0.111267		12.33	0.108934		12.33	0.105759
12.45	0.110598		11.31	0.111037		12.39	0.108765		12.39	0.105578
12.51	0.110387		11.37	0.110767		12.45	0.108562		12.45	0.105416
12.57	0.110259		11.43	0.110496		12.51	0.108354		12.51	0.105276
12.63	0.11002		11.49	0.110224		12.57	0.10814		12.57	0.105163
12.69	0.109861		11.55	0.109997		12.63	0.107951		12.63	0.105031
12.75	0.109698		11.61	0.109747		12.69	0.107773		12.69	0.10488
12.81	0.109563		11.67	0.109553		12.75	0.107554		12.75	0.104759
12.87	0.109437		11.73	0.109297		12.81	0.107431		12.81	0.104635
12.93	0.109331		11.79	0.109063		12.87	0.107217		12.87	0.104523
12.99	0.10919		11.85	0.108844		12.93	0.107055		12.93	0.104415
13.05	0.109095		11.91	0.108621		12.99	0.106905		12.99	0.104277
13.11	0.109002		11.97	0.108414		13.05	0.10674		13.05	0.104185
13.17	0.108979		12.03	0.108272		13.11	0.106603		13.11	0.104028
13.23	0.108865		12.09	0.108142		13.17	0.106459		13.17	0.103921
13.29	0.108792		12.15	0.108025		13.23	0.10629		13.23	0.10383
13.35	0.108696		12.21	0.107835		13.29	0.106145		13.29	0.103714
13.41	0.108592		12.27	0.107698		13.35	0.105968		13.35	0.103614
13.47	0.108482		12.33	0.107569		13.41	0.105852		13.41	0.103528
13.53	0.108421		12.39	0.107463		13.47	0.105713		13.47	0.103442
13.59	0.108314		12.45	0.107387		13.53	0.10559		13.53	0.103384
13.65	0.108259		12.51	0.107287		13.59	0.105488		13.59	0.103251
13.71	0.10813		12.57	0.107146		13.65	0.105352		13.65	0.103192
13.77	0.108069		12.63	0.10702		13.71	0.105257		13.71	0.103133
13.83	0.107978		12.69	0.106928		13.77	0.105143		13.77	0.103067
13.89	0.107929		12.75	0.106877		13.83	0.105046		13.83	0.103039
13.95	0.107867		12.81	0.106764		13.89	0.104958		13.89	0.102988
14.01	0.107823		12.87	0.106659		13.95	0.104853		13.95	0.102925
14.07	0.107746		12.93	0.106544		14.01	0.104809		14.01	0.102913
14.13	0.107719		12.99	0.106418		14.07	0.104782		14.07	0.102831
14.19	0.107629		13.05	0.106334		14.13	0.104692		14.13	0.102814
14.25	0.107583		13.11	0.106265		14.19	0.104671		14.19	0.102773
14.31	0.107484		13.17	0.106116		14.25	0.104582		14.25	0.102793
14.37	0.107445		13.23	0.105985		14.31	0.104548		14.31	0.102743
14.43	0.107384		13.29	0.10582		14.37	0.104491		14.37	0.102685
14.49	0.107304		13.35	0.105686		14.43	0.104428		14.43	0.102663
14.55	0.107225		13.41	0.105563		14.49	0.104369		14.49	0.102663
14.61	0.107165		13.47	0.105449		14.55	0.104298		14.55	0.102643
14.67	0.107068		13.53	0.105336		14.61	0.104207		14.61	0.102629
14.73	0.107063		13.59	0.105176		14.67	0.104125		14.67	0.102539
14.79	0.106989		13.65	0.10507		14.73	0.104045		14.73	0.102548
14.85	0.106948		13.71	0.104998		14.79	0.104057		14.79	0.102528
14.91	0.106931		13.77	0.104903		14.85	0.104036		14.85	0.102538
14.97	0.106889		13.83	0.104839		14.91	0.103995		14.91	0.102531
15.03	0.106836		13.89	0.104805		14.97	0.103945		14.97	0.102533
15.09	0.106806		13.95	0.104746		15.03	0.103921		15.03	0.10253
15.15	0.106801		14.01	0.104693		15.09	0.103915		15.09	0.102542
15.21	0.106797		14.07	0.104604		15.15	0.103931		15.15	0.102515
15.27	0.106782		14.13	0.104562		15.21	0.103906		15.21	0.102549
15.33	0.106687		14.19	0.104489		15.27	0.103886		15.27	0.102519
15.39	0.106644		14.25	0.104438		15.33	0.103801		15.33	0.102543
15.47	0.106641		14.31	0.104397		15.39	0.103769		15.39	0.102524
15.51	0.106615		14.37	0.104319		15.45	0.103696		15.45	0.102535
15.57	0.106538		14.43	0.104294		15.51	0.103674		15.51	0.102532
15.63	0.106481		14.49	0.104245		15.57	0.103618		15.57	0.102534
15.69	0.1064		14.55	0.104178		15.63	0.103568		15.63	0.102469
15.75	0.106329		14.61	0.104187		15.69	0.103535		15.69	0.102441
15.81	0.106328		14.67	0.104156		15.75	0.103534		15.75	0.10239
15.87	0.106295		14.73	0.104103		15.81	0.103493		15.81	0.102419
15.93	0.106257		14.79	0.104061		15.87	0.103547		15.87	0.102392
15.99	0.106198		14.85	0.10405		15.93	0.103532		15.93	0.102412
16.05	0.106172		14.91	0.104034		15.99	0.103547		15.99	0.102403
16.11	0.106171		14.97	0.103965		16.05	0.103544		16.05	0.102404
16.17	0.106148		15.03	0.103924		16.11	0.103547		16.11	0.10239
16.23	0.106153		15.09	0.103936		16.17	0.103548		16.17	0.102349
16.29	0.106096		15.15	0.103901		16.23	0.103611		16.23	0.102279
16.35	0.106051		15.21	0.10387		16.29	0.103635		16.29	0.102301
16.41	0.106058		15.27	0.103803		16.35	0.103679		16.35	0.102267
16.47	0.106047		15.33	0.1038		16.41	0.10362		16.41	0.102276
16.53	0.106043		15.39	0.103798		16.47	0.103578		16.47	0.102199
16.59	0.106042		15.45	0.103796		16.53	0.103538		16.53	0.102133
16.65	0.106031		15.51	0.103819		16.59	0.103491		16.59	0.102059
16.71	0.106039		15.57	0.103896		16.65	0.103463		16.65	0.102037
16.77	0.106084		15.63	0.103897		16.71	0.10345		16.71	0.102004
16.83	0.106177		15.69	0.103928		16.77	0.10341		16.77	0.101963
16.89	0.106238		15.75	0.103901		16.83	0.103401		16.83	0.101894
16.95	0.106279		15.81	0.103924		16.89	0.103304		16.89	0.101921
17.01	0.106301		15.87	0.103915		16.95	0.103311		16.95	0.101862
17.07	0.106305		15.93	0.103917		17.01	0.103287		17.01	0.101821
17.13	0.106287		15.99	0.103918		17.07	0.103307		17.07	0.101786
17.19	0.106287		16.05	0.10394		17.13	0.103324		17.13	0.101783
17.25	0.10628		16.11	0.10398		17.19	0.103307		17.19	0.101779
17.31	0.106305		16.17	0.104048		17.25	0.103258		17.25	0.10179
17.37	0.106304		16.23	0.104026		17.31	0.103207		17.31	0.101767
17.37	0.106298		16.29	0.104056		17.37	0.103132		17.37	0.101798
17.43	0.106291		16.35	0.10403		17.37	0.103129		17.37	0.101797
17.49	0.106303		16.41	0.104044		17.43	0.1031		17.43	0.101763
17.55	0.106296		16.47	0.104042		17.49	0.103028		17.49	0.101793
17.61	0.106296		16.53	0.104042		17.55	0.103014		17.55	0.101773
17.67	0.106305		16.59	0.104039		17.61	0.102942		17.61	0.10176
17.73	0.10624		16.65	0.104049		17.67	0.102917		17.67	0.101751
17.79	0.106205		16.71	0.104025		17.73	0.102865		17.73	0.101779
17.85	0.10616		16.77	0.104056		17.79	0.102815		17.79	0.101774
17.91	0.106108		16.83	0.104026		17.85	0.102783		17.85	0.101791
17.97	0.10607		16.89	0.104045		17.91	0.102805		17.91	0.101764
18.03	0.105993		16.95	0.104035		17.97	0.102774		17.97	0.101799
18.09	0.105939		17.01	0.104042		18.03	0.102805		18.03	0.101747
18.15	0.105929		17.07	0.104039		18.09	0.10276		18.09	0.10172
18.21	0.105882		17.13	0.104027		18.15	0.102714		18.15	0.101727
18.27	0.10584		17.19	0.103951		18.21	0.102675		18.21	0.101723
18.33	0.105787		17.25	0.103937		18.27	0.102667		18.27	0.101688
18.39	0.105801		17.31	0.1039		18.33	0.102659		18.33	0.101671
18.45	0.105776		17.37	0.103933		18.39	0.102654		18.39	0.101646
18.51	0.105718		17.37	0.103934		18.45	0.102566		18.45	0.10167
18.57	0.105688		17.43	0.103883		18.51	0.102565		18.51	0.101676
18.63	0.105671		17.49	0.103839		18.57	0.102526		18.57	0.101676
18.69	0.105665		17.55	0.103787		18.63	0.102549		18.63	0.101646
18.75	0.105677		17.61	0.103727		18.69	0.102539		18.69	0.101658
18.81	0.105618		17.67	0.103677		18.75	0.10254		18.75	0.101653
18.87	0.105581		17.73	0.103676		18.81	0.10252		18.81	0.101658
18.93	0.105543		17.79	0.103603		18.87	0.102477		18.87	0.101648
18.99	0.105549		17.85	0.103575		18.93	0.102488		18.93	0.101666
19.05	0.105549		17.91	0.103495		18.99	0.102507		18.99	0.101639
19.11	0.105538		17.97	0.103454		19.05	0.102492		19.05	0.101673
19.17	0.105513		18.03	0.103415		19.11	0.102532		19.13	0.101674
19.23	0.105449		18.09	0.103419		19.17	0.102503		19.17	0.101688
19.29	0.105417		18.15	0.103369		19.23	0.102467		19.23	0.101649
19.35	0.105435		18.21	0.103318		19.29	0.102454		19.29	0.101656
19.41	0.105397		18.27	0.10329		19.35	0.102406		19.35	0.101655
19.47	0.105346		18.33	0.10334		19.41	0.102358		19.41	0.101629
19.53	0.105304		18.39	0.103374		19.47	0.102316		19.47	0.101549
19.59	0.105294		18.45	0.103429		19.53	0.10228		19.53	0.101549
19.65	0.105307		18.51	0.103389		19.59	0.102292		19.59	0.101516
19.71	0.105296		18.57	0.103338		19.65	0.102201		19.65	0.101514
19.77	0.105298		18.63	0.1033		19.71	0.102187		19.71	0.101513
19.83	0.105309		18.69	0.103295		19.77	0.102159		19.77	0.101595
19.89	0.105286		18.75	0.103292		19.87	0.10216		19.83	0.101639
19.95	0.105315		18.81	0.1033		19.89	0.10217		19.89	0.101638
20.01	0.105295		18.9	0.1033		19.95	0.102164		19.95	0.101643
20.07	0.1053		18.93	0.103276		20.01	0.102154		20.01	0.101704
20.13	0.105279		18.99	0.103274		20.07	0.102149		20.1	0.101713
20.19	0.105208		19.05	0.103295		20.13	0.102077		20.13	0.101754
20.25	0.105181		19.14	0.103292		20.19	0.102096		20.19	0.101759
20.31	0.10517		19.17	0.103242		20.25	0.102038		20.25	0.10179
20.37	0.105164		19.23	0.103174		20.31	0.102049		20.31	0.10178
20.43	0.105177		19.29	0.103166		20.37	0.102034		20.37	0.10178
20.49	0.105157		19.35	0.103147		20.43	0.101978		20.43	0.101778
20.55	0.105179		19.41	0.10311		20.49	0.101929		20.49	0.101779
20.61	0.105173		19.48	0.103104		20.55	0.101917		20.55	0.101783
20.67	0.105152		19.53	0.103044		20.61	0.101902		20.61	0.101808
20.73	0.105111		19.59	0.103031		20.67	0.101925		20.67	0.101784
20.79	0.105052		19.65	0.103047		20.73	0.101869		20.73	0.101867
20.85	0.105051		19.71	0.103036		20.79	0.101889		20.79	0.101884
20.91	0.105049		19.77	0.103039		20.85	0.101898		20.85	0.101902
20.97	0.105043		19.83	0.10304		20.91	0.101913		20.91	0.101905
21.03	0.105052		19.9	0.103043		20.97	0.101914		20.97	0.101899
21.09	0.105012		19.95	0.103072		21.03	0.101913		21.03	0.101902
21.15	0.10495		20.01	0.103017		21.09	0.10191		21.09	0.10191
21.21	0.104938		20.07	0.102923		21.15	0.101917		21.15	0.101894
21.27	0.104907		20.13	0.102932		21.21	0.101894		21.21	0.101914
21.33	0.104934		20.19	0.10291		21.27	0.101925		21.27	0.101892
21.39	0.104946		20.25	0.102911		21.33	0.101871		21.33	0.101907
21.45	0.105011		20.31	0.102913		21.39	0.101894		21.39	0.1019
21.51	0.105041		20.37	0.102898		21.45	0.101907		21.45	0.101892
21.57	0.105035		20.43	0.102914		21.51	0.101911		21.51	0.101838
21.63	0.105046		20.49	0.102917		21.57	0.101913		21.57	0.101791
21.69	0.105039		20.55	0.102921		21.63	0.101915		21.63	0.101772
21.75	0.105038		20.61	0.102925		21.69	0.101905		21.69	0.101787
21.81	0.105033		20.67	0.102905		21.75	0.101923		21.75	0.101766
21.87	0.104939		20.73	0.102917		21.81	0.101925		21.81	0.101789
21.93	0.10493		20.79	0.102915		21.87	0.101994		21.87	0.101767
21.99	0.104916		20.85	0.102913		21.93	0.101959		21.93	0.101778
22.05	0.104911		20.91	0.102926		21.99	0.102009		21.99	0.101784
22.11	0.10492		20.97	0.102912		22.05	0.102038		22.05	0.101779
22.17	0.104916		21.03	0.102907		22.11	0.102032		22.11	0.101781
22.23	0.104912		21.09	0.102917		22.17	0.102038		22.17	0.101781
22.29	0.104929		21.15	0.102901		22.23	0.10204		22.23	0.10177
22.35	0.104905		21.21	0.102925		22.29	0.10203		22.29	0.101789
22.41	0.104932		21.27	0.10297		22.35	0.102046		22.35	0.101766
22.47	0.104903		21.33	0.102999		22.41	0.102032		22.41	0.101782
22.53	0.104952		21.39	0.103049		22.47	0.102042		22.47	0.101776
22.59	0.105006		21.45	0.103028		22.53	0.10204		22.53	0.101771
22.65	0.105033		21.51	0.103044		22.59	0.10203		22.59	0.101753
22.71	0.10504		21.57	0.103102		22.65	0.102024		22.65	0.10168
22.77	0.10505		21.63	0.103141		22.71	0.101972		22.71	0.101659
22.83	0.105062		21.69	0.103165		22.77	0.101998		22.77	0.10166
22.89	0.105154		21.75	0.103155		22.83	0.10204		22.83	0.101645
22.95	0.105147		21.81	0.103206		22.89	0.102026		22.89	0.101664
23.01	0.10518		21.87	0.103269		22.95	0.102042		22.95	0.10165
23.07	0.105165		21.93	0.103273		23.01	0.102032		23.01	0.101649
23.13	0.105167		21.99	0.103302		23.07	0.101994		23.07	0.101655
23.19	0.105167		22.05	0.103329		23.13	0.101939		23.13	0.101647
23.25	0.105167		22.11	0.1034		23.19	0.101906		23.19	0.101653
23.31	0.10516		22.17	0.103413		23.25	0.101915		23.25	0.101617
23.37	0.105175		22.23	0.103407		23.31	0.101914		23.31	0.101549
23.43	0.10515		22.29	0.103446		23.37	0.1019		23.37	0.101542
23.49	0.105186		22.35	0.103506		23.43	0.101878		23.43	0.101513
23.55	0.105154		22.41	0.103522		23.49	0.1018		23.49	0.101488
23.61	0.105173		22.47	0.103551		23.55	0.101793		23.55	0.101424
23.67	0.105163		22.53	0.103526		23.61	0.101789		23.61	0.1014
23.73	0.105167		22.59	0.103549		23.67	0.101783		23.67	0.10141
23.79	0.105166		22.65	0.10353		23.73	0.101797		23.73	0.101398
23.85	0.105171		22.71	0.103539		23.79	0.101775		23.79	0.101408
23.91	0.105148		22.77	0.103546		23.85	0.101788		23.85	0.10141
23.97	0.105175		22.83	0.103539		23.91	0.101792		23.91	0.101396
24.03	0.105144		22.89	0.103538		23.97	0.101782		23.97	0.101412
24.09	0.105162		22.95	0.103551		24.03	0.101792		24.03	0.101398
24.15	0.105075		23.01	0.103528		24.09	0.101786		24.09	0.101407
24.21	0.10506		23.07	0.103553		24.15	0.101781		24.15	0.101458
24.27	0.105047		23.13	0.103528		24.21	0.101794		24.21	0.101496
24.33	0.105044		23.19	0.103545		24.27	0.101778		24.27	0.101536
24.39	0.105037		23.25	0.103536		24.33	0.101794		24.33	0.101525
24.45	0.105032		23.31	0.103537		24.39	0.10178		24.39	0.101537
24.51	0.105044		23.37	0.103539		24.45	0.101783		24.45	0.1016
24.57	0.105062		23.43	0.103484		24.51	0.101793		24.51	0.101684
24.63	0.104998		23.49	0.103423		24.57	0.10178		24.57	0.101799
24.7	0.104992		23.55	0.103428		24.63	0.10179		24.63	0.101923
24.75	0.104945		23.61	0.103391		24.69	0.101791		24.69	0.102028
24.81	0.104918		23.67	0.10336		24.75	0.101778		24.75	0.102153
24.87	0.104915		23.73	0.103296		24.81	0.101793		24.81	0.102247
24.93	0.104921		23.79	0.103292		24.87	0.101779		24.87	0.102377
24.99	0.104908		23.85	0.103234		24.93	0.10179		24.93	0.102494
25.05	0.104905		23.91	0.103181		24.99	0.101789		24.99	0.102581
25.11	0.104813		23.97	0.103162		25.05	0.101781		25.05	0.10268
25.17	0.104819		24.03	0.103172		25.11	0.101795		25.11	0.102764
25.23	0.104784		24.09	0.103146		25.17	0.101782		25.17	0.102874
25.23	0.104782		24.15	0.103174		25.23	0.101787		25.23	0.103
25.29	0.104758		24.21	0.103147		25.23	0.101785		25.23	0.103004
25.35	0.10469		24.27	0.10317		25.29	0.101789		25.29	0.103103
25.41	0.104674		24.33	0.103159		25.35	0.101774		25.35	0.10322
25.47	0.104666		24.39	0.10316		25.41	0.101795		25.41	0.10328
25.53	0.104679		24.45	0.103158		25.47	0.101781		25.47	0.103394
25.59	0.104652		24.51	0.103162		25.53	0.101783		25.53	0.103515
25.65	0.104686		24.57	0.103151		25.59	0.101801		25.59	0.103599
25.71	0.104652		24.63	0.103174		25.65	0.101852		25.65	0.103692
25.77	0.104679		24.69	0.103143		25.71	0.101899		25.71	0.103752
25.83	0.10466		24.75	0.103172		25.77	0.101938		25.77	0.103791
25.89	0.104668		24.81	0.103126		25.83	0.10199		25.83	0.103881
25.95	0.104651		24.87	0.103095		25.89	0.102055		25.89	0.103885
26.01	0.104606		24.93	0.103083		25.95	0.102101		25.95	0.103957
26.07	0.104545		24.99	0.103051		26.01	0.102194		26.01	0.103997
26.13	0.104561		25.05	0.10304		26.07	0.102265		26.07	0.104018
26.19	0.104529		25.11	0.103047		26.13	0.102339		26.13	0.104028
26.25	0.104559		25.17	0.103024		26.19	0.102452		26.19	0.104022
26.31	0.104531		25.23	0.103047		26.25	0.102526		26.25	0.104023
26.37	0.104543		25.23	0.103048		26.31	0.102643		26.31	0.104031
26.43	0.104542		25.29	0.103068		26.37	0.102793		26.37	0.103964
26.49	0.104567		25.35	0.103151		26.43	0.102904		26.43	0.103928
26.55	0.104629		25.41	0.103152		26.49	0.103067		26.49	0.103894
26.61	0.104669		25.47	0.103162		26.55	0.103212		26.55	0.103871
26.67	0.104649		25.53	0.10316		26.61	0.103409		26.61	0.103813
26.73	0.104682		25.59	0.10316		26.67	0.103592		26.67	0.103773
26.79	0.104645		25.65	0.103149		26.73	0.103756		26.73	0.103737
26.85	0.104676		25.71	0.103171		26.79	0.10395		26.79	0.103673
26.91	0.10466		25.77	0.103143		26.85	0.10408		26.85	0.103641
26.97	0.104683		25.83	0.103181		26.91	0.104204		26.91	0.103601
27.03	0.104738		25.89	0.103209		26.97	0.104373		26.97	0.103524
27.09	0.104791		25.95	0.103282		27.03	0.104477		27.03	0.103532
27.15	0.104849		26.01	0.103328		27.09	0.104599		27.09	0.103475
27.21	0.104936		26.07	0.103403		27.15	0.104668		27.15	0.103422
27.27	0.105		26.13	0.103492		27.21	0.104745		27.21	0.103401
27.33	0.105146		26.19	0.103595		27.27	0.104826		27.27	0.103336
27.39	0.105236		26.25	0.103666		27.33	0.104901		27.33	0.103267
27.45	0.105363		26.31	0.103836		27.39	0.104976		27.39	0.103197
27.51	0.105491		26.37	0.103963		27.45	0.105036		27.45	0.103129
27.57	0.105679		26.43	0.104166		27.51	0.105076		27.51	0.103089
27.63	0.105831		26.49	0.104365		27.57	0.105151		27.57	0.103016
27.69	0.106044		26.55	0.104591		27.63	0.105137		27.63	0.10297
27.75	0.106257		26.61	0.104808		27.69	0.105154		27.69	0.102907
27.81	0.106479		26.67	0.105065		27.75	0.10515		27.75	0.102849
27.87	0.106627		26.73	0.105379		27.81	0.105145		27.81	0.102795
27.93	0.106843		26.79	0.105709		27.87	0.105154		27.87	0.102771
27.99	0.107049		26.85	0.106003		27.93	0.105156		27.93	0.102699
28.05	0.107273		26.91	0.106345		27.99	0.10512		27.99	0.102674
28.11	0.107486		26.97	0.106627		28.05	0.105081		28.05	0.102622
28.17	0.107665		27.03	0.106966		28.11	0.105026		28.11	0.102576
28.23	0.107827		27.09	0.107259		28.17	0.105004		28.17	0.102527
28.29	0.10802		27.15	0.107496		28.23	0.104919		28.23	0.102515
28.35	0.108155		27.21	0.107716		28.29	0.104851		28.29	0.102463
28.41	0.10832		27.27	0.107955		28.35	0.104798		28.35	0.1024
28.47	0.108381		27.33	0.108121		28.41	0.104735		28.41	0.102397
28.53	0.108486		27.39	0.108302		28.47	0.104679		28.47	0.102359
28.59	0.108554		27.45	0.108383		28.53	0.104634		28.53	0.102288
28.65	0.108628		27.51	0.108494		28.59	0.104542		28.59	0.102291
28.71	0.108654		27.57	0.108517		28.65	0.104485		28.65	0.102269
28.77	0.108653		27.63	0.108536		28.71	0.104396		28.71	0.102261
28.83	0.108577		27.69	0.108534		28.77	0.104335		28.77	0.102191
28.89	0.108557		27.75	0.108517		28.83	0.104247		28.83	0.102154
28.95	0.108462		27.81	0.10845		28.89	0.104174		28.89	0.102155
29.01	0.108424		27.87	0.108385		28.95	0.104097		28.95	0.10215
29.07	0.108314		27.93	0.108219		29.01	0.104027		29.01	0.10214
29.13	0.108207		27.99	0.108103		29.07	0.10394		29.07	0.102159
29.19	0.108083		28.05	0.107888		29.13	0.103883		29.13	0.102115
29.25	0.107953		28.11	0.107758		29.19	0.103774		29.19	0.10208
29.31	0.107808		28.17	0.107558		29.25	0.103718		29.25	0.102023
29.37	0.107699		28.23	0.107329		29.31	0.103611		29.31	0.102028
29.43	0.107561		28.29	0.107091		29.37	0.103529		29.37	0.102025
29.49	0.107446		28.35	0.106878		29.43	0.103448		29.43	0.102023
29.55	0.107256		28.41	0.106643		29.49	0.103398		29.49	0.102024
29.61	0.107133		28.47	0.106434		29.55	0.10333		29.55	0.10203
29.67	0.106977		28.53	0.10618		29.61	0.103305		29.61	0.101977
29.73	0.106818		28.59	0.106045		29.67	0.103252		29.67	0.101942
29.79	0.106663		28.65	0.105829		29.73	0.103208		29.73	0.101894
29.85	0.106535		28.71	0.105637		29.79	0.103149		29.79	0.101905
29.91	0.106394		28.77	0.105462		29.85	0.103165		29.85	0.101899
29.97	0.106266		28.83	0.105329		29.91	0.103121		29.91	0.101896
30.03	0.10611		28.89	0.105172		29.97	0.103058		29.97	0.1019
30.09	0.10602		28.95	0.105049		30.03	0.103036		30.03	0.101896
30.15	0.105878		29.01	0.104907		30.09	0.102981		30.09	0.101926
30.21	0.105783		29.07	0.104819		30.15	0.102917		30.15	0.101994
30.27	0.10569		29.13	0.104667		30.21	0.102923		30.21	0.102
30.33	0.105607		29.19	0.104597		30.27	0.10289		30.27	0.102036
30.39	0.105524		29.25	0.104504		30.33	0.102853		30.33	0.102017
30.45	0.105468		29.31	0.10441		30.39	0.102786		30.39	0.10203
30.51	0.105396		29.37	0.104329		30.45	0.102793		30.45	0.102028
30.57	0.10536		29.43	0.104279		30.51	0.102787		30.51	0.102023
30.63	0.105282		29.49	0.104191		30.57	0.102783		30.57	0.101977
30.69	0.105238		29.55	0.104144		30.63	0.102781		30.63	0.101921
30.75	0.105171		29.61	0.104053		30.69	0.102794		30.69	0.101892
30.81	0.105168		29.67	0.104067		30.75	0.102771		30.75	0.101909
30.87	0.105165		29.73	0.104001		30.81	0.102801		30.81	0.101882
30.93	0.105129		29.79	0.103953		30.87	0.102773		30.87	0.101928
30.99	0.105054		29.85	0.103922		30.93	0.102791		30.93	0.101978
31.05	0.105059		29.91	0.103878		30.99	0.102739		30.99	0.102018
31.11	0.105003		29.97	0.103817		31.05	0.102685		31.05	0.102024
31.17	0.10497		30.03	0.103805		31.11	0.102668		31.11	0.102023
31.23	0.104915		30.09	0.103719		31.17	0.102662		31.17	0.102017
31.29	0.104882		30.15	0.1037		31.23	0.102635		31.23	0.102035
31.35	0.104815		30.21	0.103656		31.29	0.102593		31.29	0.102009
31.41	0.104792		30.27	0.103637		31.35	0.102529		31.35	0.102038
31.47	0.104788		30.33	0.103565		31.41	0.102553		31.41	0.10202
31.53	0.104781		30.39	0.103545		31.47	0.102532		31.47	0.102028
31.59	0.104695		30.45	0.103545		31.53	0.102543		31.53	0.102024
31.65	0.104692		30.51	0.103544		31.59	0.102584		31.59	0.10202
31.71	0.104648		30.57	0.103532		31.65	0.10264		31.65	0.102028
31.77	0.104675		30.63	0.103553		31.71	0.102655		31.71	0.102026
31.83	0.104658		30.69	0.103531		31.77	0.102668		31.77	0.102024
31.89	0.104665		30.75	0.103556		31.83	0.10265		31.83	0.102101
31.95	0.104665		30.81	0.103535		31.89	0.102673		31.89	0.102122
32.01	0.104668		30.87	0.103547		31.95	0.1026		31.95	0.102157
32.07	0.104654		30.93	0.103546		32.01	0.102563		32.01	0.102183
32.13	0.104675		30.99	0.103542		32.07	0.102529		32.07	0.102253
32.19	0.104644		31.05	0.103543		32.13	0.102537		32.13	0.102278
32.25	0.104633		31.11	0.103513		32.19	0.102536		32.19	0.102276
32.31	0.104553		31.17	0.103432		32.25	0.102538		32.25	0.102275
32.37	0.104555		31.23	0.103432		32.31	0.102542		32.31	0.102308
32.43	0.104543		31.29	0.103403		32.37	0.102622		32.37	0.10235
32.49	0.104541		31.35	0.103426		32.43	0.102632		32.43	0.102408
32.55	0.104539		31.41	0.103414		32.49	0.102671		32.49	0.102388
32.61	0.104549		31.47	0.103451		32.55	0.102644		32.55	0.10241
32.67	0.104532		31.53	0.10352		32.61	0.102664		32.61	0.102401
32.73	0.104561		31.59	0.103539		32.67	0.102654		32.67	0.102404
32.79	0.104526		31.65	0.10354		32.73	0.102655		32.73	0.102404
32.85	0.104556		31.71	0.103552		32.79	0.102656		32.79	0.102406
32.91	0.104539		31.77	0.103526		32.85	0.102664		32.85	0.102392
32.97	0.104547		31.83	0.103523		32.91	0.102645		32.91	0.102444
33.03	0.104547		31.89	0.103436		32.97	0.102672		32.97	0.102479
33.09	0.104542		31.95	0.103426		33.03	0.102639		33.03	0.102533
33.09	0.104541		32.01	0.103424		33.09	0.102666		33.09	0.102519
33.15	0.104537		32.07	0.103409		33.09	0.102668		33.09	0.10252
33.21	0.104556		32.13	0.103409		33.15	0.102647		33.15	0.102563
33.27	0.104526		32.19	0.103346		33.21	0.102666		33.21	0.10262
33.33	0.104562		32.25	0.103303		33.27	0.102718		33.27	0.102639
33.39	0.104528		32.31	0.103353		33.33	0.102768		33.33	0.102645
33.45	0.10455		32.37	0.10339		33.39	0.102775		33.39	0.102654
33.51	0.104541		32.43	0.10342		33.45	0.102794		33.45	0.102681
33.57	0.10454		32.49	0.103416		33.51	0.102768		33.51	0.102762
33.63	0.104541		32.55	0.103408		33.57	0.102801		33.57	0.102755
33.69	0.104552		32.61	0.10342		33.63	0.102776		33.63	0.102783
33.75	0.104532		32.67	0.103405		33.69	0.102791		33.69	0.102772
33.81	0.10456		32.73	0.103415		33.75	0.10278		33.75	0.102772
33.87	0.104526		32.79	0.103418		33.81	0.102794		33.81	0.102813
33.93	0.104554		32.85	0.103368		33.87	0.102817		33.87	0.102877
33.99	0.104533		32.91	0.103327		33.93	0.102834		33.93	0.102922
34.05	0.104546		32.97	0.10329		33.99	0.102864		33.99	0.103007
34.11	0.104543		33.03	0.103293		34.05	0.102917		34.05	0.103009
34.17	0.104545		33.09	0.103297		34.11	0.102889		34.11	0.103089
34.23	0.104538		33.09	0.103299		34.17	0.102919		34.17	0.103121
34.29	0.104551		33.15	0.103278		34.23	0.102896		34.23	0.103184
34.35	0.104523		33.21	0.10326		34.29	0.102909		34.29	0.103248
34.41	0.10456		33.27	0.103189		34.35	0.102911		34.35	0.103301
34.47	0.104531		33.33	0.103164		34.41	0.102957		34.41	0.103357
34.53	0.104554		33.39	0.103191		34.47	0.103007		34.47	0.103401
34.59	0.104539		33.45	0.103242		34.53	0.103039		34.53	0.103431
34.65	0.104541		33.51	0.10329		34.59	0.103015		34.59	0.103522
34.71	0.104545		33.57	0.103292		34.65	0.103049		34.65	0.103539
34.77	0.104547		33.63	0.103289		34.71	0.103038		34.71	0.103625
34.83	0.104545		33.69	0.103304		34.77	0.103126		34.77	0.103665
34.89	0.104624		33.75	0.103275		34.83	0.103143		34.83	0.103748
34.95	0.104633		33.81	0.103291		34.89	0.103154		34.89	0.103851
35.01	0.104675		33.87	0.103285		34.95	0.103153		34.95	0.103899
35.07	0.104654		33.93	0.103276		35.01	0.103161		35.01	0.103959
35.13	0.104669		33.99	0.103231		35.07	0.103147		35.07	0.104085
35.19	0.104665		34.05	0.103174		35.13	0.103189		35.13	0.104125
35.25	0.104665		34.11	0.10316		35.19	0.103221		35.19	0.104215
35.31	0.10466		34.17	0.10317		35.25	0.103291		35.25	0.104251
35.37	0.1047		34.23	0.103151		35.31	0.103304		35.31	0.104292
35.43	0.104741		34.29	0.103174		35.37	0.103377		35.37	0.104347
35.49	0.104803		34.35	0.103186		35.43	0.103402		35.43	0.104388
35.55	0.104774		34.41	0.103256		35.49	0.103456		35.49	0.104399
35.61	0.104801		34.47	0.103337		35.55	0.103507		35.55	0.104405
35.67	0.104814		34.53	0.10339		35.61	0.103539		35.61	0.104386
35.73	0.10488		34.59	0.103416		35.67	0.103515		35.67	0.104417
35.79	0.104907		34.65	0.103418		35.73	0.103551		35.73	0.104417
35.85	0.104918		34.71	0.103408		35.79	0.103519		35.79	0.104505
35.91	0.104905		34.77	0.103422		35.85	0.103548		35.85	0.104514
35.97	0.104932		34.83	0.103354		35.91	0.10353		35.91	0.104527
36.03	0.104897		34.89	0.103317		35.97	0.103536		35.97	0.104527
36.09	0.10493		34.95	0.103289		36.03	0.103534		36.03	0.104536
36.15	0.104901		35.01	0.103288		36.09	0.10354		36.09	0.104588
36.21	0.104919		35.07	0.103329		36.15	0.103578		36.15	0.104651
36.27	0.104916		35.13	0.103384		36.21	0.103655		36.21	0.104632
36.33	0.104923		35.19	0.103459		36.27	0.103679		36.27	0.104665
36.39	0.104982		35.25	0.103543		36.33	0.103773		36.33	0.104597
36.45	0.105032		35.31	0.103603		36.39	0.103797		36.39	0.104564
36.51	0.105021		35.37	0.103703		36.45	0.103881		36.45	0.104597
36.57	0.105059		35.43	0.103745		36.51	0.103914		36.51	0.104632
36.63	0.105024		35.49	0.103814		36.57	0.103985		36.57	0.104648
36.69	0.105081		35.55	0.103875		36.63	0.104032		36.63	0.104654
36.75	0.105126		35.61	0.1039		36.69	0.10411		36.69	0.104641
36.81	0.105156		35.67	0.103915		36.75	0.104136		36.75	0.104659
36.87	0.10516		35.73	0.103915		36.81	0.104227		36.81	0.104634
36.93	0.105165		35.79	0.103903		36.87	0.104253		36.87	0.104662
36.99	0.105169		35.85	0.103926		36.93	0.104334		36.93	0.104643
37.05	0.105254		35.91	0.1039		36.99	0.104381		36.99	0.104649
37.11	0.105263		35.97	0.103927		37.05	0.104409		37.05	0.104652
37.17	0.10531		36.03	0.10395		37.11	0.104465		37.11	0.10465
37.23	0.105334		36.09	0.104017		37.17	0.104516		37.17	0.104646
37.29	0.105405		36.15	0.104047		37.23	0.104545		37.23	0.104661
37.35	0.105425		36.21	0.104087		37.29	0.104625		37.29	0.104635
37.41	0.105482		36.27	0.104147		37.35	0.104631		37.35	0.104659
37.47	0.105528		36.33	0.104213		37.41	0.104665		37.41	0.104642
37.53	0.105599		36.39	0.104256		37.47	0.104642		37.47	0.104724
37.59	0.105638		36.45	0.104332		37.53	0.104679		37.53	0.104761
37.65	0.105683		36.51	0.10438		37.59	0.104742		37.59	0.104769
37.71	0.105688		36.57	0.104472		37.65	0.104764		37.65	0.104792
37.77	0.10578		36.63	0.104522		37.71	0.104771		37.71	0.104859
37.83	0.105785		36.69	0.104533		37.77	0.104785		37.77	0.104882
37.89	0.105844		36.75	0.104585		37.83	0.104771		37.83	0.104943
37.95	0.105901		36.81	0.104631		37.89	0.104792		37.89	0.104978
38.01	0.105958		36.87	0.104655		37.95	0.104767		37.95	0.105032
38.07	0.106031		36.93	0.104728		38.01	0.104789		38.01	0.105013
38.13	0.106117		36.99	0.104781		38.07	0.104774		38.07	0.105019
38.19	0.106165		37.05	0.104878		38.13	0.104778		38.13	0.105023
38.25	0.106273		37.11	0.104931		38.19	0.104792		38.19	0.105016
38.31	0.106288		37.17	0.105011		38.25	0.104838		38.25	0.105024
38.37	0.106376		37.23	0.105059		38.31	0.104882		38.31	0.10503
38.43	0.106407		37.29	0.105123		38.37	0.104911		38.37	0.10501
38.49	0.106418		37.35	0.105152		38.43	0.10489		38.43	0.105035
38.55	0.106416		37.41	0.105164		38.49	0.104912		38.49	0.105011
38.61	0.106421		37.47	0.105148		38.55	0.104887		38.55	0.105026
38.67	0.106405		37.53	0.105173		38.61	0.104852		38.61	0.105019
38.73	0.106434		37.59	0.105144		38.67	0.104805		38.67	0.105017
38.79	0.106413		37.65	0.105167		38.73	0.104772		38.73	0.105016
38.85	0.106503		37.71	0.10516		38.79	0.104786		38.79	0.104966
38.91	0.106523		37.77	0.105156		38.85	0.104761		38.85	0.104897
38.97	0.10654		37.83	0.105164		38.91	0.104713		38.91	0.104843
39.03	0.106542		37.89	0.105159		38.97	0.104677		38.97	0.104761
39.09	0.106545		37.95	0.105153		39.03	0.104683		39.03	0.104732
39.15	0.106537		38.01	0.105165		39.09	0.104726		39.09	0.104652
39.21	0.106553		38.07	0.105147		39.15	0.104763		39.15	0.104603
39.27	0.106526		38.13	0.105171		39.21	0.104767		39.21	0.104545
39.33	0.106554		38.19	0.105152		39.27	0.104815		39.27	0.104517
39.39	0.106527		38.25	0.105161		39.33	0.104857		39.33	0.104463
39.45	0.106553		38.31	0.105165		39.39	0.104905		39.39	0.104417
39.51	0.106543		38.37	0.105154		39.45	0.104898		39.45	0.104388
39.57	0.106542		38.43	0.105164		39.51	0.104898		39.51	0.104413
39.63	0.106539		38.49	0.105162		39.57	0.104939		39.57	0.104382
39.69	0.106538		38.55	0.105151		39.63	0.104997		39.63	0.104405
39.75	0.10653		38.61	0.105171		39.69	0.105018		39.69	0.104398
39.81	0.106567		38.67	0.105154		39.75	0.105036		39.75	0.104393
39.87	0.106596		38.73	0.105168		39.81	0.105017		39.81	0.104449
39.93	0.106664		38.79	0.105152		39.87	0.105039		39.87	0.104498
39.99	0.10665		38.85	0.105157		39.93	0.10505		39.93	0.104512
40.05	0.106664		38.91	0.105164		39.99	0.105125		39.99	0.104526
40.11	0.106661		38.97	0.105158		40.05	0.105144		40.05	0.10451
40.17	0.106663		39.03	0.105154		40.11	0.105145		40.11	0.104551
40.23	0.10666		39.09	0.10517		40.17	0.105152		40.17	0.104595
40.29	0.106675		39.15	0.105144		40.23	0.105157		40.23	0.104637
40.35	0.106651		39.21	0.105172		40.29	0.105146		40.29	0.104657
40.41	0.106678		39.27	0.105152		40.35	0.105196		40.35	0.104709
40.47	0.106651		39.33	0.105164		40.41	0.105229		40.41	0.104759
40.53	0.106675		39.39	0.10516		40.47	0.105286		40.47	0.104776
40.59	0.106697		39.45	0.105156		40.53	0.105275		40.53	0.104811
40.65	0.106764		39.51	0.105162		40.59	0.105283		40.59	0.104888
40.71	0.106784		39.57	0.105162		40.65	0.105284		40.65	0.104881
40.77	0.106792		39.63	0.105152		40.71	0.105283		40.71	0.104934
40.83	0.106781		39.69	0.105172		40.77	0.105274		40.77	0.104988
40.89	0.106842		39.75	0.105149		40.83	0.105292		40.83	0.105015
40.95	0.106872		39.81	0.105221		40.89	0.105253		40.89	0.105024
41.01	0.106924		39.87	0.105269		40.95	0.105224		40.95	0.105061
41.01	0.106928		39.93	0.105297		41.01	0.105152		41.01	0.105117
41.07	0.106903		39.99	0.105365		41.01	0.105149		41.01	0.105124
41.13	0.106913		40.05	0.105399		41.07	0.10516		41.07	0.105149
41.19	0.106914		40.11	0.105412		41.13	0.105147		41.13	0.105129
41.25	0.106916		40.17	0.10547		41.19	0.105148		41.19	0.105157
41.31	0.106914		40.23	0.105507		41.25	0.105149		41.25	0.105132
41.37	0.10692		40.29	0.105549		41.31	0.105157		41.31	0.105148
41.43	0.106903		40.35	0.105528		41.37	0.105138		41.37	0.10515
41.49	0.106933		40.41	0.105545		41.43	0.105166		41.43	0.105138
41.55	0.106944		40.47	0.105535		41.49	0.105135		41.49	0.105153
41.61	0.107028		40.53	0.105532		41.55	0.105167		41.55	0.105198
41.67	0.107034		40.59	0.105535		41.61	0.105147		41.61	0.10525
41.73	0.107042		40.65	0.105541		41.67	0.105157		41.67	0.105283
41.79	0.107066		40.71	0.10556		41.73	0.105155		41.73	0.105265
41.85	0.107129		40.77	0.105647		41.79	0.105154		41.79	0.105282
41.91	0.107147		40.83	0.105643		41.85	0.105146		41.85	0.105274
41.97	0.107216		40.89	0.105673		41.91	0.10516		41.91	0.105274
42.03	0.107254		40.95	0.105701		41.97	0.105141		41.97	0.105279
42.09	0.107305		41.01	0.105767		42.03	0.10517		42.03	0.10527
42.15	0.107284		41.01	0.105775		42.09	0.105138		42.09	0.105278
42.21	0.107343		41.07	0.105788		42.15	0.105159		42.15	0.10525
42.27	0.107398		41.13	0.105785		42.21	0.105144		42.21	0.105166
42.33	0.107414		41.19	0.105762		42.27	0.105148		42.27	0.105165
42.39	0.107414		41.25	0.105713		42.33	0.10515		42.33	0.105138
42.45	0.107429		41.31	0.105702		42.39	0.105157		42.39	0.10515
42.51	0.107452		41.37	0.10578		42.45	0.105141		42.45	0.105154
42.57	0.107538		41.43	0.105775		42.51	0.105166		42.51	0.105207
42.63	0.107524		41.49	0.105794		42.57	0.105154		42.57	0.105264
42.69	0.107554		41.55	0.105784		42.63	0.105251		42.63	0.105276
42.75	0.107539		41.61	0.105784		42.69	0.105265		42.69	0.105252
42.81	0.107571		41.67	0.105793		42.75	0.105286		42.75	0.105207
42.87	0.107636		41.73	0.1058		42.81	0.105284		42.81	0.105145
42.93	0.10766		41.79	0.105852		42.87	0.105287		42.87	0.10516
42.99	0.10766		41.85	0.105912		42.93	0.105329		42.93	0.105139
43.05	0.107675		41.91	0.105918		42.99	0.105396		42.99	0.105146
43.11	0.107678		41.97	0.106008		43.05	0.10539		43.05	0.10515
43.17	0.107774		42.03	0.106039		43.11	0.105423		43.11	0.105137
43.23	0.107772		42.09	0.106114		43.17	0.105392		43.17	0.105144
43.29	0.107797		42.15	0.106153		43.23	0.105414		43.23	0.105146
43.35	0.107789		42.21	0.106186		43.29	0.105399		43.29	0.105136
43.41	0.107801		42.27	0.106245		43.35	0.105405		43.35	0.10515
43.47	0.107859		42.33	0.106288		43.41	0.105403		43.41	0.105133
43.53	0.107911		42.39	0.106273		43.47	0.105409		43.47	0.105147
43.59	0.1079		42.45	0.106315		43.53	0.1054		43.53	0.105143
43.65	0.107947		42.51	0.10634		43.59	0.10542		43.59	0.105136
43.71	0.107973		42.57	0.106408		43.65	0.105414		43.65	0.10515
43.77	0.108046		42.63	0.106424		43.71	0.105499		43.71	0.105146
43.83	0.10804		42.69	0.106493		43.77	0.105512		43.77	0.10514
43.89	0.108107		42.75	0.106542		43.83	0.1055		43.83	0.10515
43.95	0.108149		42.81	0.106607		43.89	0.105436		43.89	0.105133
44.01	0.108178		42.87	0.106667		43.95	0.105409		43.95	0.105152
44.07	0.10824		42.93	0.106761		44.01	0.105405		44.01	0.105138
44.13	0.108295		42.99	0.106763		44.07	0.105412		44.07	0.105144
44.19	0.108284		43.05	0.10684		44.13	0.105384		44.13	0.105147
44.25	0.10837		43.11	0.106875		44.19	0.105353		44.19	0.105138
44.31	0.108386		43.17	0.106909		44.25	0.105282		44.25	0.105146
44.37	0.10842		43.23	0.10691		44.31	0.105292		44.31	0.105153
44.43	0.108453		43.29	0.106933		44.37	0.105281		44.37	0.105137
44.49	0.108519		43.35	0.106997		44.43	0.105281		44.43	0.105156
44.55	0.108539		43.41	0.107031		44.49	0.105289		44.49	0.105133
44.61	0.108549		43.47	0.107019		44.55	0.105281		44.55	0.105146
44.67	0.108535		43.53	0.107051		44.61	0.105278		44.61	0.10514
44.73	0.1086		43.59	0.107028		44.67	0.105293		44.67	0.105141
44.79	0.108633		43.65	0.107099		44.73	0.105275		44.73	0.105207
44.85	0.108676		43.71	0.107136		44.79	0.105295		44.79	0.105249
44.91	0.108656		43.77	0.107153		44.85	0.105278		44.85	0.105271
44.97	0.108668		43.83	0.107155		44.91	0.105283		44.91	0.105279
45.03	0.108665		43.89	0.107157		44.97	0.105286		44.97	0.105265
45.09	0.108665		43.95	0.107151		45.03	0.105278		45.03	0.105277
45.15	0.108662		44.01	0.107166		45.09	0.105293		45.09	0.105269
45.21	0.108671		44.07	0.107088		45.15	0.105275		45.15	0.105269
45.27	0.108588		44.13	0.107064		45.21	0.105207		45.21	0.105293
45.33	0.108572		44.19	0.107024		45.27	0.105175		45.27	0.105338
45.39	0.10853		44.25	0.107042		45.33	0.10515		45.33	0.105393
45.45	0.108552		44.31	0.107031		45.39	0.105153		45.39	0.105394
45.51	0.108538		44.37	0.106976		45.45	0.105161		45.45	0.105395
45.57	0.108543		44.43	0.106917		45.51	0.105142		45.51	0.105452
45.63	0.108544		44.49	0.106913		45.57	0.105164		45.57	0.105493
45.69	0.108546		44.55	0.106896		45.63	0.105143		45.63	0.105521
45.75	0.108532		44.61	0.106925		45.69	0.105163		45.69	0.105523
45.81	0.108558		44.67	0.106893		45.75	0.105151		45.75	0.105515
45.87	0.108527		44.73	0.106919		45.81	0.10515		45.81	0.105532
45.93	0.108559		44.79	0.1069		45.87	0.105156		45.87	0.10552
45.99	0.108534		44.85	0.106908		45.93	0.105154		45.93	0.105522
46.05	0.108547		44.91	0.106905		45.99	0.105142		45.99	0.105526
46.11	0.108543		44.97	0.106908		46.05	0.105163		46.05	0.105512
46.17	0.108542		45.03	0.106903		46.11	0.105138		46.11	0.105534
46.23	0.108501		45.09	0.10692		46.17	0.105165		46.17	0.105567
46.29	0.108453		45.15	0.106893		46.23	0.105146		46.23	0.105627
46.35	0.108411		45.21	0.106924		46.29	0.105157		46.29	0.105648
46.41	0.108437		45.27	0.106894		46.35	0.105153		46.35	0.105633
46.47	0.108408		45.33	0.10691		46.41	0.105148		46.41	0.105657
46.53	0.108428		45.39	0.106903		46.47	0.10515		46.47	0.105643
46.59	0.108414		45.45	0.106905		46.53	0.105162		46.53	0.105644
46.65	0.108416		45.51	0.106902		46.59	0.105143		46.59	0.10565
46.71	0.108416		45.57	0.106909		46.65	0.105169		46.65	0.105645
46.77	0.108419		45.63	0.106895		46.71	0.105139		46.71	0.105646
46.83	0.108405		45.69	0.106924		46.77	0.10516		46.77	0.105648
46.89	0.108428		45.75	0.106891		46.83	0.105148		46.83	0.105635
46.95	0.108397		45.81	0.10692		46.89	0.105155		46.89	0.10566
47.01	0.108431		45.87	0.1069		46.95	0.105162		46.95	0.105637
47.07	0.108406		45.93	0.106908		47.01	0.105157		47.01	0.105651
47.13	0.108421		45.99	0.106906		47.07	0.105116		47.07	0.105652
47.19	0.108398		46.05	0.106909		47.13	0.105096		47.13	0.105644
47.25	0.108339		46.11	0.106902		47.19	0.105103		47.19	0.105648
47.31	0.108303		46.17	0.10692		47.25	0.105164		47.25	0.105644
47.37	0.108305		46.23	0.106894		47.31	0.105142		47.31	0.105644
47.43	0.108282		46.29	0.106924		47.37	0.105158		47.37	0.105654
47.49	0.108312		46.35	0.106891		47.43	0.105152		47.43	0.105633
47.55	0.108278		46.41	0.106915		47.49	0.105152		47.49	0.105654
47.61	0.108305		46.47	0.106904		47.55	0.105153		47.55	0.105639
47.67	0.108289		46.53	0.106908		47.61	0.105164		47.61	0.105663
47.73	0.108296		46.59	0.106907		47.67	0.105142		47.67	0.105732
47.79	0.108295		46.65	0.106913		47.73	0.10517		47.73	0.105758
47.85	0.108273		46.71	0.106897		47.79	0.105137		47.79	0.105775
47.91	0.108203		46.77	0.106925		47.85	0.105167		47.85	0.105776
47.97	0.108191		46.83	0.106894		47.91	0.105146		47.91	0.105767
48.03	0.108153		46.89	0.106924		47.97	0.105155		47.97	0.105781
48.09	0.108184		46.95	0.1069		48.03	0.105156		48.03	0.105761
48.15	0.108159		47.01	0.106908		48.09	0.105165		48.09	0.105783
48.21	0.108173		47.07	0.106906		48.15	0.105219		48.15	0.105767
48.27	0.108165		47.13	0.106906		48.21	0.105282		48.21	0.10577
48.33	0.108165		47.19	0.106908		48.27	0.105268		48.27	0.105775
48.39	0.108165		47.25	0.106914		48.33	0.10532		48.33	0.105771
48.45	0.108173		47.31	0.106895		48.39	0.105347		48.39	0.105766
48.51	0.108154		47.37	0.106963		48.45	0.105414		48.45	0.105782
48.57	0.108184		47.43	0.106996		48.51	0.105466		48.51	0.105768
48.63	0.108166		47.49	0.107035		48.57	0.105519		48.57	0.105844
48.69	0.108261		47.55	0.10703		48.63	0.105582		48.63	0.105872
48.75	0.108279		47.61	0.107052		48.69	0.105644		48.69	0.105899
48.81	0.108293		47.67	0.107115		48.75	0.105646		48.75	0.105899
48.87	0.108294		47.73	0.107153		48.81	0.105676		48.81	0.105893
48.87	0.108294		47.79	0.107152		48.87	0.10567		48.87	0.105895
48.93	0.108296		47.85	0.107165		48.87	0.105675		48.88	0.105892
48.99	0.10833		47.91	0.107165		48.93	0.105763		48.93	0.1059
49.05	0.108408		47.97	0.107261		48.99	0.10577		48.99	0.105942
49.11	0.108397		48.03	0.107274		49.05	0.105788		49.05	0.10602
49.17	0.108434		48.09	0.107288		49.11	0.105786		49.11	0.106022
49.23	0.108404		48.15	0.107327		49.17	0.105789		49.17	0.1061
49.29	0.108426		48.21	0.10738		49.23	0.105779		49.23	0.106131
49.35	0.108415		48.27	0.107404		49.29	0.105799		49.29	0.106169
49.41	0.108456		48.33	0.107434		49.35	0.105775		49.35	0.106243
49.47	0.108517		48.39	0.107485		49.41	0.105803		49.41	0.106265
49.53	0.108543		48.45	0.107539		49.47	0.105806		49.47	0.106311
49.59	0.10853		48.51	0.107521		49.53	0.105892		49.53	0.106381
49.65	0.108559		48.57	0.107547		49.59	0.105901		49.59	0.106382
49.71	0.108526		48.63	0.107595		49.65	0.105908		49.65	0.106409
49.77	0.108561		48.69	0.107638		49.71	0.105906		49.71	0.106389
49.83	0.108602		48.75	0.107669		49.77	0.105912		49.77	0.106449
49.89	0.108656		48.81	0.107654		49.83	0.105896		49.83	0.1065
49.95	0.108663		48.87	0.10766		49.89	0.105924		49.89	0.106516
50.01	0.108667		48.87	0.107665		49.95	0.105894		49.95	0.106519
50.07	0.108661		48.93	0.107663		50.01	0.105922		50.01	0.106521
50.13	0.108675		48.99	0.107654		50.07	0.105897		50.07	0.106514
50.19	0.108649		49.05	0.107666		50.13	0.105911		50.13	0.106579
50.25	0.10868		49.11	0.107661		50.19	0.105907		50.19	0.106606
50.31	0.108647		49.17	0.107657		50.25	0.105908		50.25	0.106654
50.37	0.108671		49.23	0.107673		50.31	0.105909		50.31	0.106638
50.43	0.108661		49.29	0.107651		50.37	0.10597		50.37	0.106668
50.49	0.108666		49.35	0.107677		50.43	0.106001		50.43	0.106735
50.55	0.108665		49.41	0.10771		50.49	0.106058		50.49	0.106763
50.61	0.108671		49.47	0.107763		50.55	0.106091		50.55	0.106768
50.67	0.108657		49.53	0.107789		50.61	0.106146		50.61	0.106788
50.73	0.10868		49.59	0.107784		50.67	0.106174		50.67	0.10682
50.79	0.108649		49.65	0.107787		50.73	0.106247		50.73	0.106894
50.85	0.108682		49.71	0.107791		50.79	0.106277		50.79	0.106877
50.91	0.108655		49.77	0.107775		50.85	0.106283		50.85	0.106902
50.97	0.108666		49.83	0.107802		50.91	0.106275		50.91	0.106897
51.03	0.108667		49.89	0.107777		50.97	0.106296		50.97	0.106893
51.09	0.108666		49.95	0.107796		51.03	0.10627		51.03	0.106899
51.15	0.108662		50.01	0.107787		51.09	0.106296		51.09	0.106895
51.21	0.108676		50.07	0.107783		51.15	0.106277		51.15	0.106885
51.27	0.108651		50.13	0.107791		51.21	0.106323		51.21	0.106908
51.33	0.108684		50.19	0.107791		51.27	0.106383		51.27	0.10688
51.39	0.108652		50.25	0.107794		51.33	0.106402		51.33	0.106905
51.45	0.108679		50.31	0.107858		51.39	0.106426		51.39	0.106887
51.51	0.108669		50.37	0.10788		51.45	0.1065		51.45	0.106956
51.57	0.108667		50.43	0.107918		51.51	0.106511		51.51	0.107002
51.63	0.108668		50.49	0.107899		51.57	0.106546		51.57	0.107015
51.69	0.108666		50.55	0.107914		51.63	0.106527		51.63	0.107018
51.75	0.10868		50.61	0.107913		51.69	0.106606		51.69	0.107029
51.81	0.108762		50.67	0.107912		51.75	0.106642		51.75	0.107005
51.87	0.108766		50.73	0.107908		51.81	0.106656		51.81	0.107032
51.93	0.108805		50.79	0.107915		51.87	0.106657		51.87	0.107002
51.99	0.10878		50.85	0.107897		51.93	0.106656		51.93	0.107028
52.05	0.108796		50.91	0.107927		51.99	0.106667		51.99	0.107017
52.11	0.108793		50.97	0.107896		52.05	0.106726		52.05	0.107021
52.17	0.108791		51.03	0.10792		52.11	0.106752		52.11	0.107024
52.23	0.108791		51.09	0.107903		52.17	0.106789		52.17	0.107022
52.29	0.108802		51.15	0.10791		52.23	0.106813		52.23	0.107029
52.35	0.108782		51.21	0.107958		52.29	0.106883		52.29	0.107055
52.41	0.108812		51.27	0.108018		52.35	0.106907		52.35	0.107083
52.47	0.108778		51.33	0.108027		52.41	0.106901		52.41	0.107149
52.53	0.108819		51.39	0.10805		52.47	0.106906		52.47	0.107131
52.59	0.108861		51.45	0.108019		52.53	0.106908		52.53	0.107148
52.65	0.108908		51.51	0.108052		52.59	0.10691		52.59	0.107197
52.71	0.108919		51.57	0.108025		52.65	0.106993		52.65	0.107255
52.77	0.10894		51.63	0.108042		52.71	0.107009		52.71	0.107268
52.83	0.108997		51.69	0.108038		52.77	0.107036		52.77	0.10728
52.89	0.109051		51.75	0.108036		52.83	0.107029		52.83	0.107262
52.95	0.109029		51.81	0.108038		52.89	0.107031		52.89	0.107287
53.01	0.109058		51.87	0.108097		52.95	0.107041		52.95	0.107262
53.07	0.109031		51.93	0.108128		53.01	0.107034		53.01	0.107285
53.13	0.109047		51.99	0.10817		53.07	0.10703		53.07	0.107309
53.19	0.109097		52.05	0.108153		53.13	0.107042		53.13	0.107372
53.25	0.109144		52.11	0.108232		53.19	0.10702		53.19	0.107392
53.31	0.109163		52.17	0.108271		53.25	0.107045		53.25	0.107395
53.37	0.10917		52.23	0.108339		53.31	0.107024		53.31	0.107404
53.43	0.109156		52.29	0.108391		53.37	0.107072		53.37	0.107488
53.49	0.109182		52.35	0.10845		53.43	0.107131		53.43	0.107498
53.55	0.109214		52.41	0.108501		53.49	0.107149		53.49	0.107546
53.61	0.109284		52.47	0.108551		53.55	0.107161		53.55	0.107566
53.67	0.109291		52.53	0.108576		53.61	0.107157		53.61	0.107634
53.73	0.109303		52.59	0.108658		53.67	0.107148		53.67	0.107644
53.79	0.109363		52.65	0.108639		53.73	0.107161		53.73	0.107647
53.85	0.109402		52.71	0.108661		53.79	0.107148		53.79	0.107657
53.91	0.109414		52.77	0.108656		53.85	0.107156		53.85	0.107723
53.97	0.109466		52.83	0.108663		53.91	0.107106		53.91	0.107744
54.03	0.109507		52.89	0.108713		53.97	0.107046		53.97	0.107786
54.09	0.10955		52.95	0.108774		54.03	0.107079		54.03	0.107755
54.15	0.109543		53.01	0.108767		54.09	0.107125		54.09	0.10783
54.21	0.109598		53.07	0.1088		54.15	0.107157		54.15	0.107867
54.27	0.109651		53.13	0.108801		54.21	0.107167		54.21	0.107892
54.33	0.109659		53.19	0.108893		54.27	0.1072		54.27	0.107897
54.39	0.109673		53.25	0.108897		54.33	0.107275		54.33	0.107912
54.45	0.109667		53.31	0.10891		54.39	0.107276		54.39	0.107971
54.51	0.109687		53.37	0.108908		54.45	0.107291		54.45	0.108025
54.57	0.10977		53.43	0.108919		54.51	0.107347		54.51	0.108005
54.63	0.109777		53.49	0.108969		54.57	0.107386		54.57	0.108036
54.69	0.109802		53.55	0.109033		54.63	0.107407		54.63	0.10801
54.75	0.109792		53.61	0.109015		54.69	0.107403		54.69	0.108026
54.81	0.109788		53.67	0.109041		54.75	0.107405		54.75	0.108013
54.87	0.109804		53.73	0.108976		54.81	0.107422		54.81	0.108015
54.93	0.10978		53.79	0.108934		54.87	0.107399		54.87	0.10802
54.99	0.109797		53.85	0.10891		54.93	0.107421		54.93	0.108025
55.05	0.109792		53.91	0.108907		54.99	0.107463		54.99	0.108009
55.11	0.109788		53.97	0.108911		55.05	0.107514		55.05	0.108089
55.17	0.109802		54.03	0.108931		55.11	0.107537		55.11	0.108109
55.23	0.10979		54.09	0.108986		55.17	0.107529		55.17	0.108154
55.29	0.109814		54.15	0.109036		55.23	0.107534		55.23	0.108143
55.35	0.109891		54.21	0.109016		55.29	0.107533		55.29	0.108216
55.41	0.109902		54.27	0.109044		55.35	0.107529		55.35	0.108258
55.47	0.109927		54.33	0.109048		55.41	0.107556		55.41	0.108284
55.53	0.109909		54.39	0.10912		55.47	0.107601		55.47	0.108345
55.59	0.109924		54.45	0.109151		55.53	0.107646		55.53	0.108397
55.65	0.109979		54.51	0.109153		55.59	0.107663		55.59	0.108389
55.71	0.110021		54.57	0.109152		55.65	0.107647		55.65	0.10848
55.77	0.110046		54.63	0.109165		55.71	0.107667		55.71	0.10849
55.83	0.110045		54.69	0.109148		55.77	0.107655		55.77	0.108522
55.89	0.110038		54.75	0.109172		55.83	0.107661		55.83	0.108515
55.95	0.110061		54.81	0.109145		55.89	0.107665		55.89	0.108521
56.01	0.110058		54.87	0.109165		55.95	0.107662		55.95	0.108521
56.07	0.110136		54.93	0.109163		56.01	0.107724		56.01	0.108529
56.13	0.110158		54.99	0.10922		56.07	0.107766		56.07	0.108567
56.19	0.110162		55.05	0.109278		56.13	0.107778		56.13	0.10864
56.25	0.110181		55.11	0.109289		56.19	0.10784		56.19	0.108638
56.31	0.110228		55.17	0.10932		56.25	0.107877		56.25	0.108737
56.37	0.110281		55.23	0.1094		56.31	0.107909		56.31	0.108764
56.43	0.110302		55.29	0.109403		56.37	0.107932		56.37	0.108831
56.49	0.110296		55.35	0.109477		56.43	0.107987		56.43	0.108878
56.55	0.110387		55.41	0.109514		56.49	0.108036		56.49	0.108908
56.61	0.110399		55.47	0.109529		56.55	0.108028		56.55	0.108969
56.67	0.110425		55.53	0.109537		56.61	0.108037		56.61	0.109019
56.73	0.110471		55.59	0.10956		56.67	0.108039		56.67	0.109003
56.73	0.110472		55.65	0.109636		56.73	0.108029		56.73	0.109035
56.79	0.110522		55.71	0.109657		56.73	0.108025		56.73	0.109035
56.85	0.110553		55.77	0.109645		56.79	0.108067		56.79	0.109002
56.91	0.110617		55.83	0.109666		56.85	0.108111		56.85	0.109027
56.97	0.110645		55.89	0.109695		56.91	0.108151		56.91	0.109054
57.03	0.110685		55.95	0.109764		56.97	0.108161		56.97	0.109121
57.09	0.110757		56.01	0.109783		57.03	0.108178		57.03	0.109142
57.15	0.110895		56.07	0.109834		57.09	0.108253		57.09	0.109151
57.21	0.110913		56.13	0.109895		57.15	0.108303		57.15	0.109188
57.27	0.110986		56.19	0.109918		57.21	0.108358		57.21	0.109263
57.33	0.111033		56.25	0.10999		57.27	0.10841		57.27	0.109266
57.39	0.11104		56.31	0.110042		57.33	0.108427		57.33	0.109356
57.45	0.111036		56.37	0.110085		57.39	0.108518		57.39	0.109374
57.51	0.111051		56.43	0.110157		57.45	0.108523		57.45	0.1094
57.57	0.111044		56.49	0.110156		57.51	0.108544		57.51	0.109394
57.63	0.111018		56.55	0.11021		57.57	0.10861		57.57	0.109407
57.69	0.110955		56.61	0.110269		57.63	0.108639		57.63	0.109471
57.75	0.111026		56.67	0.110278		57.69	0.108654		57.69	0.10952
57.81	0.111034		56.73	0.110287		57.75	0.108662		57.75	0.109525
57.87	0.11104		56.73	0.11029		57.81	0.108646		57.81	0.109538
57.93	0.111055		56.79	0.110292		57.87	0.108715		57.87	0.109523
57.99	0.111113		56.85	0.110336		57.93	0.108767		57.93	0.109612
58.05	0.111147		56.91	0.110406		57.99	0.108864		57.99	0.10963
58.11	0.111179		56.97	0.110409		58.05	0.108903		58.05	0.109677
58.17	0.111203		57.03	0.110482		58.11	0.108957		58.11	0.109733
58.23	0.111284		57.09	0.110559		58.17	0.109041		58.17	0.109759
58.29	0.111281		57.15	0.110616		58.23	0.109111		58.23	0.109777
58.35	0.111335		57.21	0.110676		58.29	0.109155		58.29	0.109863
58.41	0.111387		57.27	0.110731		58.35	0.109247		58.35	0.109865
58.47	0.111413		57.33	0.110781		58.41	0.109262		58.41	0.10991
58.53	0.111411		57.39	0.110854		58.47	0.109294		58.47	0.109942
58.59	0.111422		57.45	0.110889		58.53	0.109278		58.53	0.110003
58.65	0.111402		57.51	0.110913		58.59	0.109283		58.59	0.110012
58.71	0.111442		57.57	0.1109		58.65	0.109284		58.65	0.110032
58.77	0.111465		57.63	0.110907		58.71	0.109282		58.71	0.110089
58.83	0.111534		57.69	0.110914		58.77	0.10931		58.77	0.110134
58.89	0.111534		57.75	0.110907		58.83	0.109385		58.83	0.110123
58.95	0.111539		57.81	0.110968		58.89	0.109388		58.89	0.110179
59.01	0.111538		57.87	0.111019		58.95	0.109425		58.95	0.11021
59.07	0.111551		57.93	0.111068		59.01	0.109435		59.01	0.110268
59.13	0.111594		57.99	0.111149		59.07	0.109513		59.07	0.110303
59.19	0.111666		58.05	0.111188		59.13	0.109523		59.13	0.110367
59.25	0.111696		58.11	0.111268		59.19	0.109534		59.19	0.110394
59.31	0.111785		58.17	0.111305		59.25	0.109583		59.25	0.110452
59.37	0.111817		58.23	0.111373		59.31	0.109641		59.31	0.110498
59.43	0.111893		58.29	0.111428		59.37	0.109644		59.37	0.110568
59.49	0.111917		58.35	0.111483		59.43	0.109674		59.43	0.110605
59.55	0.111975		58.41	0.111518		59.49	0.109703		59.49	0.110662
59.61	0.11202		58.47	0.111548		59.55	0.109781		59.55	0.110693
59.67	0.112045		58.53	0.111579		59.61	0.109767		59.61	0.110752
59.73	0.112026		58.59	0.111658		59.67	0.109785		59.67	0.110758
59.79	0.11206		58.65	0.111672		59.73	0.109783		59.73	0.11078
59.85	0.112086		58.71	0.111742		59.79	0.109819		59.79	0.110839
59.91	0.112157		58.77	0.111813		59.85	0.109874		59.85	0.110885
59.97	0.112154		58.83	0.111871		59.91	0.109905		59.91	0.110875
60.03	0.1122		58.89	0.111914		59.97	0.109894		59.97	0.110904
60.09	0.112267		58.95	0.11196		60.03	0.109966		60.03	0.110871
60.15	0.112323		59.01	0.112022		60.09	0.109996		60.09	0.110904
60.21	0.112367		59.07	0.112117		60.15	0.110049		60.15	0.110884
60.27	0.112441		59.13	0.11217		60.21	0.110091		60.21	0.110893
60.33	0.112483		59.19	0.112298		60.27	0.110138		60.27	0.110891
60.39	0.11259		59.25	0.112401		60.33	0.110153		60.33	0.110889
60.45	0.112623		59.31	0.112511		60.39	0.110207		60.39	0.110885
60.51	0.112688		59.37	0.112624		60.45	0.110254		60.45	0.110898
60.57	0.112757		59.43	0.112736		60.51	0.110292		60.51	0.11084
60.63	0.11283		59.49	0.112859		60.57	0.110266		60.57	0.11081
60.69	0.112889		59.55	0.112966		60.63	0.110295		60.63	0.110758
60.75	0.112955		59.61	0.113024		60.69	0.110271		60.69	0.110775
60.81	0.112991		59.67	0.113128		60.75	0.110291		60.75	0.11076
60.87	0.113048		59.73	0.113131		60.81	0.110321		60.81	0.110719
60.93	0.113045		59.79	0.113158		60.87	0.110349		60.87	0.110675
60.99	0.113139		59.85	0.113152		60.93	0.110334		60.93	0.110719
61.05	0.113163		59.91	0.113152		60.99	0.110383		60.99	0.110742
61.11	0.113238		59.97	0.113154		61.05	0.110386		61.05	0.110774
61.17	0.113293		60.03	0.113156		61.11	0.110421		61.11	0.11075
61.23	0.113361		60.09	0.113148		61.17	0.110391		61.17	0.110819
61.29	0.113434		60.15	0.113167		61.23	0.110455		61.23	0.110858
61.35	0.113539		60.21	0.113136		61.29	0.110495		61.29	0.110886
61.41	0.113566		60.27	0.113157		61.35	0.110529		61.35	0.110891
61.47	0.113657		60.33	0.113081		61.41	0.110531		61.41	0.110889
61.53	0.113647		60.39	0.112989		61.47	0.110533		61.47	0.110883
61.59	0.113681		60.45	0.112928		61.53	0.110527		61.53	0.110896
61.65	0.113719		60.51	0.112902		61.59	0.110576		61.59	0.110873
61.71	0.113769		60.57	0.112901		61.65	0.110605		61.65	0.110906
61.77	0.113757		60.63	0.112911		61.71	0.110659		61.71	0.110871
61.83	0.113771		60.69	0.112921		61.77	0.110639		61.77	0.110892
61.89	0.113777		60.75	0.113003		61.83	0.11068		61.83	0.110883
61.95	0.113826		60.81	0.113021		61.89	0.11073		61.89	0.110888
62.01	0.113861		60.87	0.113157		61.95	0.110771		61.95	0.110888
62.07	0.113938		60.93	0.113262		62.01	0.110775		62.01	0.11089
62.13	0.113989		60.99	0.113341		62.07	0.110782		62.07	0.110877
62.21	0.113995		61.05	0.113398		62.13	0.110764		62.13	0.110897
62.25	0.114059		61.11	0.113408		62.19	0.110792		62.19	0.110867
62.31	0.11415		61.17	0.113413		62.25	0.110762		62.25	0.110904
62.37	0.114156		61.23	0.113498		62.31	0.110792		62.31	0.110881
62.43	0.114224		61.29	0.113509		62.37	0.11077		62.37	0.110891
62.49	0.114259		61.35	0.113546		62.43	0.110787		62.43	0.110888
62.55	0.114304		61.41	0.113522		62.49	0.110826		62.49	0.110886
62.61	0.114274		61.47	0.113536		62.55	0.11094		62.55	0.110888
62.67	0.114295		61.53	0.113533		62.61	0.111191		62.61	0.110899
62.73	0.114311		61.59	0.113574		62.67	0.111429		62.67	0.110875
62.79	0.114378		61.65	0.113635		62.73	0.111494		62.73	0.110905
62.85	0.114406		61.71	0.113663		62.79	0.111544		62.79	0.110875
62.91	0.11443		61.77	0.113646		62.85	0.111527		62.85	0.110899
62.97	0.114472		61.83	0.113697		62.91	0.111568		62.91	0.110886
63.03	0.114537		61.89	0.113727		62.97	0.111539		62.97	0.110887
63.09	0.114518		61.95	0.11378		63.03	0.111531		63.03	0.11089
63.15	0.114566		62.01	0.113776		63.09	0.111426		63.09	0.11089
63.21	0.114564		62.07	0.113782		63.15	0.111137		63.15	0.110879
63.27	0.114554		62.13	0.113784		63.21	0.111022		63.21	0.1109
63.33	0.114538		62.19	0.113784		63.27	0.111043		63.27	0.110869
63.39	0.114567		62.25	0.113795		63.33	0.111013		63.33	0.110863
63.45	0.114623		62.31	0.11387		63.39	0.111051		63.39	0.110781
63.51	0.114666		62.37	0.113881		63.45	0.111084		63.45	0.110779
63.57	0.114648		62.43	0.113919		63.51	0.11119		63.51	0.110766
63.63	0.114677		62.49	0.113892		63.57	0.11128		63.57	0.110744
63.69	0.114654		62.55	0.113911		63.63	0.111346		63.63	0.110681
63.75	0.114735		62.61	0.113902		63.69	0.111426		63.69	0.110658
63.81	0.11477		62.67	0.113905		63.75	0.11151		63.75	0.110635
63.87	0.114786		62.73	0.11394		63.81	0.111569		63.81	0.110659
63.93	0.114828		62.79	0.11401		63.87	0.111649		63.87	0.110624
63.99	0.114891		62.85	0.114018		63.93	0.111683		63.93	0.110634
64.05	0.114895		62.91	0.11405		63.99	0.111759		63.99	0.110558
64.11	0.114924		62.97	0.114016		64.05	0.111777		64.05	0.110532
64.17	0.114895		63.03	0.114043		64.11	0.111798		64.11	0.110524
64.23	0.114926		63.09	0.114032		64.17	0.111873		64.17	0.110525
64.29	0.114903		63.15	0.114091		64.23	0.111893		64.23	0.110513
64.35	0.114958		63.21	0.11409		64.29	0.111899		64.29	0.110529
64.41	0.115009		63.27	0.11405		64.35	0.11191		64.35	0.110501
64.47	0.115028		63.33	0.114026		64.41	0.11189		64.41	0.110536
64.53	0.115031		63.39	0.114045		64.47	0.111912		64.47	0.110476
64.59	0.115046		63.45	0.114018		64.53	0.111899		64.53	0.110431
64.59	0.115046		63.51	0.114048		64.59	0.111902		64.59	0.110398
64.65	0.115023		63.57	0.114018		64.59	0.1119		64.59	0.110393
64.71	0.115052		63.63	0.114033		64.65	0.111913		64.65	0.110387
64.77	0.115027		63.69	0.114028		64.71	0.111897		64.71	0.110392
64.83	0.115047		63.75	0.114031		64.77	0.111907		64.77	0.1104
64.89	0.115011		63.81	0.114026		64.83	0.111902		64.83	0.110386
64.95	0.114952		63.87	0.114008		64.89	0.111897		64.89	0.110413
65.01	0.11492		63.93	0.113924		64.95	0.111912		64.95	0.110377
65.07	0.114917		63.99	0.113881		65.01	0.111894		65.01	0.110402
65.13	0.114895		64.05	0.11374		65.07	0.111906		65.07	0.110342
65.19	0.114857		64.11	0.113663		65.13	0.111908		65.13	0.110297
65.25	0.114785		64.17	0.11353		65.19	0.111896		65.19	0.110277
65.31	0.114807		64.23	0.113427		65.25	0.111918		65.25	0.110266
65.37	0.11478		64.29	0.113303		65.31	0.111897		65.31	0.110209
65.43	0.114793		64.35	0.113181		65.37	0.111909		65.37	0.110174
65.49	0.114784		64.41	0.113082		65.43	0.111901		65.43	0.110132
65.55	0.114784		64.47	0.113051		65.49	0.111898		65.49	0.110161
65.61	0.114784		64.53	0.113012		65.55	0.111903		65.55	0.110097
65.67	0.114799		64.59	0.113044		65.61	0.111903		65.61	0.110061
65.73	0.114779		64.59	0.113045		65.67	0.111896		65.67	0.110025
65.79	0.114797		64.65	0.113012		65.73	0.111915		65.73	0.110002
65.85	0.114709		64.71	0.113037		65.79	0.111885		65.79	0.109942
65.91	0.114687		64.77	0.113026		65.85	0.111878		65.85	0.10991
65.97	0.114658		64.83	0.113026		65.91	0.111806		65.91	0.109887
66.03	0.114623		64.89	0.113024		65.97	0.111785		65.97	0.10989
66.09	0.114563		64.95	0.113024		66.03	0.111783		66.03	0.109791
66.15	0.114509		65.01	0.112964		66.09	0.111779		66.09	0.109789
66.21	0.114439		65.07	0.112933		66.15	0.111765		66.15	0.109714
66.27	0.114433		65.13	0.112843		66.21	0.111718		66.21	0.109676
66.33	0.114382		65.19	0.112808		66.27	0.111653		66.27	0.109648
66.39	0.114351		65.25	0.112708		66.33	0.11167		66.33	0.109584
66.45	0.114298		65.31	0.112665		66.39	0.111635		66.39	0.109535
66.51	0.114302		65.37	0.112605		66.45	0.111615		66.45	0.10952
66.57	0.11429		65.43	0.112547		66.51	0.111551		66.51	0.109435
66.63	0.114288		65.49	0.112525		66.57	0.11153		66.57	0.109426
66.69	0.114288		65.55	0.112534		66.63	0.111529		66.63	0.109385
66.75	0.114281		65.61	0.112509		66.69	0.11153		66.69	0.109383
66.81	0.114205		65.67	0.112542		66.75	0.111519		66.75	0.109306
66.87	0.114195		65.73	0.112457		66.81	0.1115		66.81	0.109285
66.93	0.114123		65.79	0.11243		66.87	0.111415		66.87	0.109278
66.99	0.114087		65.85	0.112401		66.93	0.111419		66.93	0.10927
67.05	0.114042		65.91	0.112404		66.99	0.111392		66.99	0.109204
67.11	0.114003		65.97	0.1124		67.05	0.111409		67.05	0.109178
67.17	0.113942		66.03	0.112403		67.11	0.111404		67.11	0.109134
67.23	0.113923		66.09	0.112342		67.17	0.111404		67.17	0.109166
67.29	0.113884		66.15	0.112311		67.23	0.111401		67.23	0.109142
67.35	0.113836		66.21	0.112267		67.29	0.111413		67.29	0.109155
67.41	0.113783		66.27	0.112296		67.35	0.111386		67.35	0.109147
67.47	0.113811		66.33	0.112238		67.41	0.11137		67.41	0.109128
67.53	0.113783		66.39	0.112196		67.47	0.111283		67.47	0.109061
67.59	0.113805		66.45	0.112161		67.53	0.111296		67.53	0.10904
67.65	0.113787		66.51	0.112153		67.59	0.111275		67.59	0.10901
67.71	0.113739		66.57	0.112149		67.65	0.111246		67.65	0.109042
67.77	0.113686		66.63	0.112161		67.71	0.111188		67.71	0.10901
67.83	0.113661		66.69	0.112132		67.77	0.111162		67.77	0.109009
67.89	0.113589		66.75	0.112111		67.83	0.111128		67.83	0.108931
67.95	0.113566		66.81	0.112034		67.89	0.111087		67.89	0.108904
68.01	0.113471		66.87	0.112047		67.95	0.111017		67.95	0.1089
68.07	0.113447		66.93	0.11203		68.01	0.111014		68.01	0.108896
68.13	0.113374		66.99	0.112022		68.07	0.110923		68.07	0.108883
68.19	0.113324		67.05	0.111964		68.13	0.110897		68.13	0.10885
68.25	0.113265		67.11	0.11192		68.19	0.110821		68.19	0.108772
68.31	0.113197		67.17	0.111878		68.25	0.110742		68.25	0.108791
68.37	0.113166		67.23	0.111837		68.31	0.110679		68.31	0.108764
68.43	0.113151		67.29	0.111732		68.37	0.110635		68.37	0.108742
68.49	0.113066		67.35	0.111693		68.43	0.110551		68.43	0.108679
68.55	0.113068		67.41	0.111622		68.49	0.110551		68.49	0.108651
68.61	0.11302		67.47	0.111569		68.55	0.110475		68.55	0.108653
68.67	0.112985		67.53	0.111533		68.61	0.110438		68.61	0.108662
68.73	0.112894		67.59	0.111486		68.67	0.110402		68.67	0.108641
68.79	0.112823		67.65	0.111423		68.73	0.110409		68.73	0.108665
68.85	0.11278		67.71	0.111416		68.79	0.110406		68.79	0.108635
68.91	0.11272		67.77	0.11139		68.85	0.110407		68.85	0.108659
68.97	0.112629		67.83	0.111371		68.91	0.110358		68.91	0.108644
69.03	0.112575		67.89	0.111281		68.97	0.110316		68.97	0.108646
69.09	0.11247		67.95	0.111296		69.03	0.110268		69.03	0.108649
69.15	0.112439		68.01	0.111238		69.09	0.110296		69.09	0.108648
69.21	0.11236		68.07	0.111179		69.15	0.110269		69.15	0.108641
69.27	0.112322		68.13	0.111152		69.21	0.11029		69.21	0.10861
69.33	0.112301		68.19	0.111103		69.27	0.110281		69.27	0.108528
69.39	0.112262		68.25	0.111039		69.33	0.110245		69.33	0.108544
69.45	0.112193		68.31	0.111045		69.39	0.110176		69.39	0.108518
69.51	0.112181		68.37	0.110973		69.45	0.11016		69.45	0.108533
69.57	0.112153		68.43	0.110943		69.51	0.110141		69.51	0.108529
69.63	0.11217		68.49	0.110895		69.57	0.110169		69.57	0.108523
69.69	0.112083		68.55	0.110916		69.63	0.110093		69.63	0.10853
69.75	0.112063		68.61	0.110908		69.69	0.110067		69.69	0.108523
69.81	0.112045		68.67	0.110903		69.75	0.110027		69.75	0.108523
69.87	0.112043		68.73	0.110902		69.81	0.110034		69.81	0.108533
69.93	0.112042		68.79	0.110902		69.87	0.110029		69.87	0.108457
69.99	0.112045		68.85	0.110831		69.93	0.110031		69.93	0.10842
70.05	0.112035		68.91	0.110812		69.99	0.109981		69.99	0.108405
70.11	0.11203		68.97	0.110765		70.05	0.109936		70.05	0.108396
70.17	0.11193		69.03	0.110754		70.11	0.109892		70.11	0.108409
70.23	0.111933		69.09	0.110669		70.17	0.109921		70.17	0.108391
70.29	0.111903		69.15	0.110655		70.23	0.109896		70.23	0.108401
70.35	0.111907		69.21	0.110602		70.29	0.109893		70.29	0.108402
70.41	0.111846		69.27	0.110549		70.35	0.109821		70.35	0.108395
70.47	0.111806		69.33	0.110512		70.41	0.10979		70.41	0.108411
70.53	0.11179		69.39	0.110467		70.47	0.109781		70.47	0.108395
70.59	0.111797		69.45	0.110398		70.53	0.109787		70.53	0.108402
70.65	0.11178		69.51	0.110423		70.59	0.109771		70.59	0.108408
70.71	0.11181		69.57	0.110393		70.65	0.109796		70.65	0.108389
70.77	0.111746		69.63	0.110396		70.71	0.109765		70.71	0.108409
70.83	0.111708		69.69	0.110322		70.77	0.109795		70.77	0.108385
70.89	0.111667		69.75	0.110295		70.83	0.109772		70.83	0.108331
70.95	0.111668		69.81	0.110285		70.89	0.109785		70.89	0.108295
71.01	0.111668		69.87	0.110291		70.95	0.109779		70.95	0.108276
71.07	0.111671		69.93	0.110276		71.01	0.109782		71.01	0.108285
71.13	0.111662		69.99	0.110302		71.07	0.109736		71.07	0.108279
71.19	0.11168		70.05	0.110253		71.13	0.109693		71.13	0.108272
71.25	0.111649		70.11	0.110225		71.19	0.109646		71.19	0.108291
71.31	0.111681		70.17	0.11016		71.25	0.109673		71.25	0.108269
71.37	0.111655		70.23	0.110164		71.31	0.109642		71.31	0.108285
71.43	0.111675		70.29	0.11016		71.37	0.109666		71.37	0.108273
71.49	0.111671		70.35	0.110102		71.43	0.10964		71.43	0.108278
71.55	0.111636		70.41	0.110053		71.49	0.109583		71.49	0.108282
71.61	0.111573		70.47	0.110048		71.55	0.109544		71.55	0.108276
71.67	0.111555		70.53	0.110023		71.61	0.10954		71.61	0.10827
71.73	0.111528		70.59	0.110046		71.67	0.109525		71.67	0.108287
71.79	0.111557		70.65	0.110022		71.73	0.10955		71.73	0.108261
71.85	0.111525		70.71	0.110025		71.79	0.109519		71.79	0.108292
71.91	0.111553		70.77	0.10995		71.85	0.10955		71.85	0.108264
71.97	0.111534		70.83	0.109917		71.91	0.10953		71.91	0.10828
72.03	0.111544		70.89	0.109913		71.97	0.109536		71.97	0.108274
72.09	0.111541		70.95	0.109908		72.03	0.109533		72.03	0.108248
72.15	0.111543		71.01	0.109897		72.09	0.10951		72.09	0.108188
72.21	0.111536		71.07	0.109875		72.15	0.109454		72.15	0.108163
72.27	0.111553		71.13	0.10979		72.21	0.109435		72.21	0.108143
72.33	0.111525		71.19	0.109801		72.27	0.109457		72.27	0.108165
72.39	0.111556		71.25	0.109779		72.33	0.109482		72.33	0.108131
72.45	0.111524		71.31	0.109791		72.39	0.109405		72.39	0.108161
72.45	0.111525		71.37	0.109788		72.45	0.109416		72.45	0.108142
72.51	0.111544		71.43	0.109783		72.45	0.109414		72.45	0.108139
72.57	0.111536		71.49	0.109787		72.51	0.1094		72.51	0.108145
72.63	0.11154		71.55	0.109789		72.57	0.109407		72.57	0.108148
72.69	0.111538		71.61	0.109767		72.63	0.109409		72.63	0.108146
72.75	0.111545		71.67	0.109739		72.69	0.109408		72.69	0.108142
72.81	0.111528		71.73	0.109661		72.75	0.109397		72.75	0.108153
72.87	0.111556		71.79	0.109668		72.81	0.109377		72.81	0.108128
72.93	0.111518		71.85	0.109659		72.87	0.109288		72.87	0.108163
72.99	0.111492		71.91	0.109658		72.93	0.109302		72.93	0.10814
73.05	0.111421		71.97	0.109668		72.99	0.109272		72.99	0.108156
73.11	0.111419		72.03	0.109654		73.05	0.10929		73.05	0.108144
73.17	0.111458		72.09	0.109659		73.11	0.109284		73.11	0.108142
73.23	0.111515		72.15	0.10966		73.17	0.109283		73.17	0.108142
73.29	0.111534		72.21	0.109648		73.23	0.109283		73.23	0.108149
73.35	0.111539		72.27	0.109669		73.29	0.109291		73.29	0.108136
73.41	0.111473		72.33	0.109659		73.35	0.109274		73.35	0.108162
73.47	0.111444		72.39	0.109625		73.41	0.109303		73.41	0.108129
73.53	0.111407		72.45	0.109576		73.47	0.109269		73.47	0.108158
73.59	0.111421		72.45	0.109574		73.53	0.109297		73.53	0.108138
73.65	0.111416		72.51	0.109532		73.59	0.109284		73.59	0.108151
73.71	0.111413		72.57	0.109543		73.65	0.109285		73.65	0.10815
73.77	0.111417		72.63	0.109534		73.71	0.109289		73.71	0.108149
73.83	0.111412		72.69	0.109533		73.77	0.109285		73.77	0.108142
73.89	0.111406		72.75	0.109538		73.83	0.109278		73.83	0.108157
73.95	0.111423		72.81	0.109525		73.89	0.109274		73.89	0.10813
74.01	0.111402		72.87	0.109537		73.95	0.109191		73.95	0.108162
74.07	0.111426		72.93	0.10954		74.01	0.109181		74.01	0.108132
74.13	0.111409		72.99	0.109524		74.07	0.109143		74.07	0.108156
74.19	0.111413		73.05	0.10954		74.13	0.109159		74.13	0.108144
74.25	0.111419		73.11	0.109469		74.19	0.109154		74.19	0.108147
74.31	0.111413		73.17	0.109433		74.25	0.109151		74.25	0.108149
74.37	0.111415		73.23	0.109418		74.31	0.109154		74.31	0.108153
74.43	0.111418		73.29	0.109407		74.37	0.109161		74.37	0.108138
74.49	0.111403		73.35	0.109416		74.43	0.109142		74.43	0.108161
74.55	0.111424		73.41	0.109409		74.49	0.109167		74.49	0.10813
74.61	0.111405		73.47	0.109406		74.55	0.109139		74.55	0.108163
74.67	0.111419		73.53	0.109421		74.61	0.109167		74.61	0.10814
74.73	0.111414		73.59	0.1094		74.67	0.109148		74.67	0.108146
74.79	0.111409		73.65	0.109423		74.73	0.109158		74.73	0.108144
74.85	0.111427		73.71	0.109401		74.79	0.109159		74.79	0.108141
74.91	0.111409		73.77	0.109414		74.85	0.109156		74.85	0.10814
74.97	0.111413		73.83	0.109412		74.91	0.109154		74.91	0.108153
75.03	0.111414		73.89	0.109409		74.97	0.109168		74.97	0.10813
75.09	0.111408		73.95	0.109409		75.03	0.109141		75.03	0.108162
75.15	0.111418		74.01	0.109413		75.09	0.109172		75.09	0.108129
75.21	0.111415		74.07	0.109362		75.15	0.109145		75.15	0.108164
75.27	0.111407		74.13	0.109329		75.21	0.109161		75.21	0.108204
75.33	0.111424		74.19	0.109279		75.27	0.109156		75.27	0.108259
75.39	0.111402		74.25	0.1093		75.33	0.10915		75.33	0.10827
75.45	0.111424		74.31	0.109283		75.39	0.109157		75.39	0.108272
75.51	0.111412		74.37	0.109283		75.45	0.109154		75.45	0.108265
75.57	0.111411		74.43	0.109288		75.51	0.109147		75.51	0.108287
75.63	0.111415		74.49	0.109291		75.57	0.109168		75.57	0.108257
75.69	0.11141		74.55	0.109285		75.63	0.109141		75.63	0.108287
75.75	0.111411		74.61	0.109303		75.69	0.109163		75.69	0.108262
75.81	0.111419		74.67	0.109272		75.75	0.109148		75.75	0.108276
75.87	0.111401		74.73	0.109302		75.81	0.109153		75.81	0.108273
75.93	0.111426		74.79	0.109276		75.87	0.109157		75.87	0.10827
75.99	0.111401		74.85	0.109294		75.93	0.109153		75.93	0.10827
76.05	0.111418		74.91	0.109291		75.99	0.109154		75.99	0.108276
76.11	0.111411		74.97	0.109285		76.05	0.109158		76.05	0.108259
76.17	0.111409		75.03	0.109282		76.11	0.109145		76.11	0.108245
76.23	0.111415		75.09	0.10929		76.17	0.10917		76.17	0.108152
76.29	0.111417		75.15	0.109279		76.23	0.109145		76.23	0.108157
76.35	0.111406		75.21	0.109308		76.29	0.109159		76.29	0.108145
76.41	0.111426		75.27	0.10928		76.35	0.109155		76.35	0.108135
76.47	0.111398		75.33	0.109299		76.41	0.109152		76.41	0.108149
76.53	0.111423		75.39	0.109278		76.47	0.109159		76.47	0.108141
76.59	0.111402		75.45	0.109284		76.53	0.109157		76.53	0.108143
76.65	0.111418		75.51	0.109283		76.59	0.109148		76.59	0.108144
76.71	0.111417		75.57	0.109285		76.65	0.109163		76.65	0.108135
76.77	0.111414		75.63	0.109279		76.71	0.109143		76.71	0.108154
76.83	0.111409		75.69	0.109299		76.77	0.109166		76.77	0.108138
76.89	0.111418		75.75	0.10927		76.83	0.109147		76.83	0.108138
76.95	0.111396		75.81	0.109301		76.89	0.109148		76.89	0.10815
77.01	0.111428		75.87	0.109274		76.95	0.109161		76.95	0.108132
77.07	0.111401		75.93	0.109294		77.01	0.109145		77.01	0.10815
77.13	0.111422		75.99	0.109285		77.07	0.109156		77.07	0.108143
77.19	0.111407		76.05	0.109285		77.13	0.109149		77.13	0.10814
77.25	0.111414		76.11	0.109284		77.19	0.109149		77.19	0.108148
77.31	0.111413		76.17	0.109292		77.25	0.109159		77.25	0.108138
77.37	0.111419		76.23	0.109275		77.31	0.109145		77.31	0.108149
77.43	0.111409		76.29	0.109303		77.37	0.109156		77.37	0.108149
77.49	0.111429		76.35	0.109272		77.43	0.109157		77.43	0.108135
77.55	0.1114		76.41	0.109302		77.49	0.109141		77.49	0.108172
77.61	0.11143		76.47	0.10928		77.55	0.109162		77.55	0.108214
77.67	0.111406		76.53	0.109287		77.61	0.109152		77.61	0.108268
77.73	0.111422		76.59	0.109289		77.67	0.109155		77.67	0.108275
77.79	0.111419		76.65	0.10929		77.73	0.109156		77.73	0.108268
77.85	0.111417		76.71	0.109284		77.79	0.109145		77.79	0.108278
77.91	0.111411		76.77	0.109302		77.85	0.109156		77.85	0.108274
77.97	0.111422		76.83	0.109274		77.91	0.109151		77.91	0.108273
78.01	0.111402		76.89	0.109306		77.97	0.109152		77.97	0.108285
78.03	0.111402		76.95	0.109274		78.03	0.109163		78.03	0.108256
79.21			77.01	0.109228		79.21			79.21
			77.07	0.109175
			77.13	0.109155
			77.19	0.109165
			77.25	0.109158
			77.31	0.109152
			77.37	0.109166
			77.43	0.109149
			77.49	0.109167
			77.55	0.109157
			77.61	0.109152
			77.67	0.109161
			77.73	0.109147
			77.79	0.109163
			77.85	0.10916
			77.91	0.109149
			77.97	0.109165
			78.03	0.109151
			79.21

## Sheet: Fig 2B
Diabetes Incidence
Age (weeks)	Vehicle (5% MC)	0.6 mg/kg HC-5770 QD	2 mg/kg HC-5770 QD	6 mg/kg HC-5770 QD
16	1
16	1
17	1
16	1
16	1
18	1
18	1
21	1
20	1
20	1
25		0
25		0
20		1
12		1
14		1
25		0
25		0
20		1
16		1
25		0
25			0
20			1
21			1
16			1
25			0
25			0
25			0
25			0
17			1
21				1
21				1
16				1
25				0
25				0
25				0
25				0
25				0
18				1
13	1
12	1
25	0
25	0
15	1
17	1
19	1
13	1
15	1
17	1
13		1
25		0
13		1
25		0
25		0
18		1
25		0
25		0
25		0
25		0
14			1
14			1
25			0
25			0
25			0
25			0
17			1
17			1
18			1
17			1
14				1
14				1
25				0
25				0
25				0
25				0
17				1
17				1
25				0
25				0

## Sheet: Fig 2F
HC-5770 Beta cell mass
Vehicle QD	0.6 mg/kg HC-5770 QD	2 mg/kg HC-5770 QD	6 mg/kg HC-5770 QD
1.77751	0.704194	0.765832	1.17742
1.18049	0.576169	0.702903	0.823052
1.34368	1.23236	1.24437	1.05579
0.897704	0.489111	0.97345	0.725302
0.82712	2.27052	0.897281

[truncated: 43 more sheets: Fig 2H, Fig 2K, Fig 2M, Fig 3B, Fig 3E, Fig 3F, Fig 3H, Fig 3J, Fig 3K, Fig 3L, Fig 4A, Fig 4B, Fig 4C, Fig 4D, Fig 4E, Fig 4F, Fig 4G, Fig 4H, Fig 4I, Fig 5B …]
